# Supplementary material for: Micro-scale functional modules in the human temporal lobe
Source: Nat Commun. 2022 Oct 21;13:6263. doi: 10.1038/s41467-022-34018-w (PMC9587217; doi:10.1038/s41467-022-34018-w)
Supplement: Supplementary file 4 — Source Data [file 41467_2022_34018_MOESM4_ESM.xlsx]

## Sheet: Figure 1d
Row	Mean similariy	SD similarity	Max similarity shufles
Array1	0.805984	0.0795122	0.242291
Array2	0.836688	0.0546744	0.122639
Array3	0.694243	0	0.218711
Array4	0.78198	0	0.110671
Array5	0.799456	0.0691068	0.25097
Array6	0.810645	0.0946041	0.21055
Array7	0.547113	0.0980657	0.169085
Array8	0.532223	0.0877284	0.215818
Array9	0.676927	0.115527	0.335561
Array10	0.714318	0.113881	0.286932
Array11	0.72904	0.14723	0.185712
Array12	0.835175	0.0413025	0.185717
Array13	0.630518	0	0.148119
Array14	0.423954	0	0.0877722

## Sheet: Figure 2b
Row	modularity real	modularity shuffled
A1	0.48	0.39
A2	0.5	0.24
A3	0.47	0.29
A4	0.48	0.25
A5	0.51	0.32
A6	0.5	0.32
A7	0.48	0.31
A8	0.43	0.23
A9	0.39	0.21
A10	0.39	0.22
A11	0.55	0.33
A12	0.39	0.2
A13	0.42	0.25
A14	0.35	0.17

## Sheet: Figure 2c
Row	stationarity real	stationarity shuffled
A1	0.83	0.35
A2	0.71	0.14
A3	0.58	0.21
A4	0.63	0.18
A5	0.7	0.18
A6	0.59	0.14
A7	0.52	0.19
A8	0.6	0.21
A9	0.75	0.17
A10	0.69	0.19
A11	0.8	0.18
A12	0.86	0.23
A13	0.6	0.23
A14	0.52	0.28

## Sheet: Figure 2d
Row	persistence real	persistence shuffled
A1	0.91	0.52
A2	0.87	0.28
A3	0.73	0.36
A4	0.73	0.32
A5	0.84	0.34
A6	0.78	0.29
A7	0.73	0.35
A8	0.78	0.39
A9	0.87	0.35
A10	0.83	0.38
A11	0.88	0.34
A12	0.92	0.39
A13	0.77	0.39
A14	0.72	0.45

## Sheet: Figure 2g
Row	diameter real	diameter shuffled
A1	1.8	2.8
A2	1.4	2.9
A3	1.7	2.2
A4	1.5	2.3
A5	0.97	2.3
A6	1.1	2.4
A7	1.1	2.2
A8	1.3	2.3
A9	1.2	2.3
A10	1.2	2.2
A11	1.1	2.3
A12	1.1	2.2
A13	1.3	2.3
A14	1.5	2.4

## Sheet: Figure 2h
Row	compactness real	compactness shuffled
A1	0.7	0.25
A2	0.95	0.25
A3	0.68	0.36
A4	0.78	0.34
A5	0.95	0.36
A6	0.97	0.32
A7	0.93	0.4
A8	0.92	0.37
A9	0.94	0.36
A10	0.94	0.38
A11	0.98	0.37
A12	0.99	0.41
A13	0.91	0.35
A14	0.8	0.36

## Sheet: Figure 3a
Frequencies	raw_GC_within_modules_mean	raw_GC_within_modules_SEM	raw_GC_across_modules_mean	raw_GC_across_modules_SEM
0	0.0149891	0.000324708	0.00578546	0.000378378
0.148104	0.0162638	0.000678798	0.00625754	0.000396915
0.296209	0.0157638	0.000530234	0.00607141	0.000381636
0.444313	0.0160291	0.000610985	0.00616797	0.000387759
0.592417	0.0158405	0.000560051	0.00609588	0.000382506
0.740521	0.0159316	0.00059342	0.00612677	0.000384695
0.888626	0.0158336	0.000571957	0.00608705	0.00038176
1.03673	0.0158455	0.000584392	0.00608741	0.00038163
1.18483	0.0157866	0.000577558	0.00606104	0.000379706
1.33294	0.0157607	0.000581119	0.00604634	0.000378355
1.48104	0.0157124	0.000578855	0.00602289	0.000376193
1.62915	0.0156611	0.000577948	0.0059979	0.000374342
1.77725	0.0156088	0.00057855	0.00597221	0.000372639
1.92536	0.0155533	0.000578631	0.00594497	0.000370576
2.07346	0.0154953	0.000578533	0.00591644	0.000368236
2.22156	0.0154338	0.000578042	0.00588627	0.000365634
2.36967	0.0153686	0.000577422	0.00585453	0.000362886
2.51777	0.0153004	0.00057683	0.00582148	0.000360103
2.66588	0.0152281	0.000576548	0.00578679	0.000357536
2.81398	0.0151555	0.000577285	0.00575186	0.000355027
2.96209	0.0150792	0.000577177	0.00571545	0.000352216
3.11019	0.0149996	0.000576306	0.00567773	0.000349119
3.25829	0.0149177	0.000574888	0.00563905	0.000345709
3.4064	0.0148362	0.000574837	0.00560053	0.000342464
3.5545	0.0147516	0.000574958	0.00556091	0.000339401
3.70261	0.0146621	0.000574327	0.00551958	0.000336296
3.85071	0.0145708	0.000573503	0.00547757	0.000333044
3.99882	0.0144796	0.000573321	0.00543566	0.000329793
4.14692	0.0143878	0.000572878	0.00539362	0.000326359
4.29502	0.0142948	0.000571797	0.00535124	0.00032267
4.44313	0.0142003	0.000570725	0.00530839	0.000318992
4.59123	0.0141026	0.00057016	0.00526465	0.000315768
4.73934	0.0140049	0.000569662	0.00522105	0.000312503
4.88744	0.013907	0.000568717	0.00517748	0.000309033
5.03555	0.0138106	0.000568719	0.00513463	0.000305695
5.18365	0.0137114	0.000567232	0.0050909	0.000302045
5.33175	0.0136115	0.000565218	0.00504713	0.000298225
5.47986	0.0135123	0.000563874	0.00500376	0.000294579
5.62796	0.0134123	0.000563874	0.00496037	0.000291461
5.77607	0.0133119	0.000563414	0.00491706	0.000288197
5.92417	0.0132088	0.00056134	0.00487291	0.000284593
6.07227	0.0131076	0.000560116	0.00482963	0.000281113
6.22038	0.0130067	0.000558687	0.00478662	0.000277513
6.36848	0.0129065	0.000557212	0.00474407	0.000273848
6.51659	0.0128049	0.000555671	0.00470125	0.000270364
6.66469	0.0127023	0.000554589	0.00465829	0.000267202
6.8128	0.0126003	0.000553081	0.00461574	0.000263906
6.9609	0.0124993	0.000551249	0.00457371	0.000260479
7.109	0.0124002	0.000549819	0.00453254	0.000257085
7.25711	0.0123017	0.000548303	0.00449179	0.000253675
7.40521	0.0122021	0.000545797	0.00445079	0.000250103
7.55332	0.0121014	0.000543604	0.00440966	0.000246874
7.70142	0.0120033	0.000542586	0.00436962	0.000243907
7.84953	0.011906	0.000541252	0.00433003	0.000240825
7.99763	0.0118081	0.000539222	0.00429041	0.000237591
8.14573	0.0117097	0.000536305	0.0042507	0.000234179
8.29384	0.0116137	0.000534231	0.00421206	0.000230909
8.44194	0.0115184	0.000532066	0.0041738	0.00022765
8.59005	0.0114221	0.000530364	0.00413536	0.000224731
8.73815	0.0113261	0.000528394	0.00409717	0.000221783
8.88626	0.0112308	0.000526171	0.00405936	0.000218786
9.03436	0.011137	0.000523847	0.00402224	0.00021573
9.18246	0.0110441	0.000521018	0.00398556	0.000212532
9.33057	0.0109541	0.000519154	0.00395002	0.000209513
9.47867	0.0108622	0.000516565	0.00391396	0.000206555
9.62678	0.0107701	0.00051407	0.00387797	0.000203789
9.77488	0.0106795	0.000511513	0.00384264	0.000200974
9.92299	0.0105916	0.000509652	0.00380835	0.000198267
10.0711	0.0105047	0.000507427	0.00377452	0.00019546
10.2192	0.0104164	0.000504028	0.00374029	0.000192429
10.3673	0.0103296	0.000500938	0.00370669	0.000189453
10.5154	0.0102433	0.000498773	0.0036734	0.000186892
10.6635	0.0101581	0.000496767	0.0036406	0.000184402
10.8116	0.0100732	0.000494105	0.00360795	0.000181745
10.9597	0.00998875	0.000491512	0.00357558	0.000179116
11.1078	0.00990512	0.00048845	0.00354357	0.000176373
11.2559	0.00982303	0.000485355	0.00351218	0.000173596
11.404	0.00974235	0.000482416	0.00348137	0.000170865
11.5521	0.00966215	0.000480595	0.00345082	0.000168629
11.7002	0.00958122	0.000477766	0.00342011	0.000166215
11.8483	0.00950127	0.000474549	0.00338981	0.000163694
11.9964	0.00942374	0.000471888	0.0033604	0.000161252
12.1445	0.00934791	0.000469339	0.00333165	0.000158807
12.2927	0.0092728	0.000466502	0.00330323	0.000156302
12.4408	0.00919593	0.000462821	0.00327427	0.000153767
12.5889	0.00912061	0.000460487	0.00324591	0.000151641
12.737	0.00904638	0.000457909	0.00321799	0.000149436
12.8851	0.00897342	0.000455228	0.00319056	0.000147175
13.0332	0.00890096	0.000452212	0.00316335	0.000144837
13.1813	0.00882876	0.000449083	0.00313628	0.000142472
13.3294	0.00875769	0.000445844	0.00310967	0.000140065
13.4775	0.0086867	0.000442913	0.00308313	0.000137898
13.6256	0.00861755	0.000440758	0.00305728	0.000135944
13.7737	0.0085486	0.000438101	0.00303155	0.000133891
13.9218	0.00847998	0.000434974	0.00300598	0.000131735
14.0699	0.00841232	0.000431508	0.00298079	0.00012948
14.218	0.0083472	0.000428844	0.00295651	0.000127366
14.3661	0.00828297	0.000425998	0.00293258	0.000125212
14.5142	0.00821717	0.000423115	0.00290817	0.000123309
14.6623	0.00815214	0.000420083	0.00288406	0.000121366
14.8104	0.00808889	0.000417473	0.00286059	0.000119476
14.9585	0.00802666	0.000414764	0.0028375	0.000117531
15.1066	0.00796512	0.000411722	0.00281469	0.000115492
15.2547	0.00790397	0.00040859	0.00279205	0.00011344
15.4028	0.00784294	0.00040551	0.00276949	0.000111477
15.5509	0.00778214	0.000402933	0.00274703	0.00010975
15.6991	0.0077223	0.000400134	0.00272494	0.000107951
15.8472	0.00766444	0.000397893	0.00270354	0.000106246
15.9953	0.00760597	0.000394773	0.00268198	0.00010436
16.1434	0.00754822	0.000391391	0.0026607	0.0001024
16.2915	0.00749204	0.000388273	0.00263998	0.000100477
16.4396	0.00743678	0.000385969	0.00261961	9.88616e-05
16.5877	0.00738184	0.000383659	0.00259937	9.73107e-05
16.7358	0.00732616	0.000380419	0.00257891	9.55635e-05
16.8839	0.0072723	0.000377671	0.0025591	9.3893e-05
17.032	0.00721957	0.00037488	0.00253969	9.21877e-05
17.1801	0.0071677	0.000372121	0.0025206	9.04625e-05
17.3282	0.00711609	0.000369029	0.00250163	8.86597e-05
17.4763	0.00706383	0.000366536	0.00248246	8.71953e-05
17.6244	0.00701229	0.000363887	0.00246355	8.56861e-05
17.7725	0.00696151	0.000361139	0.00244492	8.41281e-05
17.9206	0.00691206	0.000358652	0.00242676	8.25975e-05
18.0687	0.00686338	0.000356127	0.00240889	8.10448e-05
18.2168	0.00681441	0.00035302	0.00239095	7.9366e-05
18.3649	0.00676581	0.00034987	0.00237316	7.77251e-05
18.513	0.00671843	0.000347773	0.00235579	7.64353e-05
18.6611	0.00667194	0.000345571	0.00233874	7.51052e-05
18.8092	0.00662559	0.000342973	0.00232176	7.36765e-05
18.9573	0.00657918	0.000339861	0.0023048	7.21231e-05
19.1055	0.00653454	0.000337271	0.00228844	7.06565e-05
19.2536	0.0064907	0.000334575	0.00227238	6.91523e-05
19.4017	0.00644692	0.000332127	0.00225635	6.78062e-05
19.5498	0.00640281	0.000329752	0.00224022	6.65463e-05
19.6979	0.00635917	0.000327272	0.00222427	6.52489e-05
19.846	0.00631643	0.000324773	0.00220864	6.39255e-05
19.9941	0.00627428	0.000322043	0.00219323	6.25311e-05
20.1422	0.00623355	0.000319893	0.0021783	6.12445e-05
20.2903	0.00619221	0.000317077	0.00216321	5.98144e-05
20.4384	0.00615045	0.000314604	0.00214797	5.86163e-05
20.5865	0.00610953	0.000312182	0.00213303	5.74286e-05
20.7346	0.0060702	0.000310209	0.00211864	5.63157e-05
20.8827	0.00603148	0.000308043	0.00210447	5.51427e-05
21.0308	0.0059922	0.000305187	0.00209015	5.38068e-05
21.1789	0.00595392	0.00030251	0.00207618	5.24925e-05
21.327	0.00591651	0.000300145	0.00206251	5.12741e-05
21.4751	0.00587929	0.000298228	0.0020489	5.0272e-05
21.6232	0.00584231	0.000295973	0.00203539	4.91822e-05
21.7713	0.0058056	0.000293751	0.00202198	4.80862e-05
21.9194	0.00576916	0.000291278	0.00200869	4.69243e-05
22.0675	0.00573353	0.000288823	0.00199569	4.57521e-05
22.2156	0.00569871	0.000286424	0.00198297	4.45824e-05
22.3637	0.00566427	0.000284573	0.00197038	4.36153e-05
22.5118	0.0056287	0.000282383	0.00195742	4.26486e-05
22.66	0.00559364	0.00028001	0.00194464	4.16294e-05
22.8081	0.0055599	0.000277978	0.00193232	4.06668e-05
22.9562	0.00552711	0.000276036	0.00192034	3.97097e-05
23.1043	0.00549465	0.000273904	0.00190848	3.86998e-05
23.2524	0.00546151	0.000271083	0.00189643	3.75311e-05
23.4005	0.00542919	0.000269254	0.00188462	3.66885e-05
23.5486	0.00539732	0.000267374	0.00187298	3.58471e-05
23.6967	0.00536617	0.000265465	0.0018616	3.49869e-05
23.8448	0.00533522	0.000263338	0.00185031	3.40635e-05
23.9929	0.00530458	0.000261141	0.00183913	3.31087e-05
24.141	0.00527431	0.000258894	0.00182809	3.21601e-05
24.2891	0.00524437	0.000256623	0.00181718	3.12323e-05
24.4372	0.00521491	0.000255135	0.0018064	3.05757e-05
24.5853	0.00518536	0.000253354	0.00179561	2.98514e-05
24.7334	0.00515568	0.000251316	0.0017848	2.90843e-05
24.8815	0.00512636	0.000249086	0.00177412	2.8285e-05
25.0296	0.00509846	0.00024735	0.00176393	2.75882e-05
25.1777	0.00507102	0.000245476	0.0017539	2.68685e-05
25.3258	0.00504284	0.000243397	0.00174364	2.61505e-05
25.4739	0.00501463	0.000241493	0.00173336	2.55142e-05
25.622	0.00498749	0.000239861	0.00172344	2.49324e-05
25.7701	0.00496097	0.000238162	0.00171375	2.43377e-05
25.9182	0.00493481	0.000236266	0.0017042	2.37065e-05
26.0664	0.0049088	0.000234284	0.00169471	2.30502e-05
26.2145	0.00488309	0.000232183	0.00168533	2.23817e-05
26.3626	0.00485737	0.000230516	0.00167594	2.1878e-05
26.5107	0.00483179	0.00022884	0.0016666	2.1426e-05
26.6588	0.00480724	0.000227522	0.00165761	2.10563e-05
26.8069	0.00478208	0.000225643	0.00164844	2.05929e-05
26.955	0.00475721	0.000223613	0.00163938	2.01318e-05
27.1031	0.00473294	0.000221759	0.00163053	1.97807e-05
27.2512	0.0047095	0.000220197	0.00162196	1.95122e-05
27.3993	0.0046857	0.000218909	0.00161326	1.93249e-05
27.5474	0.00466129	0.000217051	0.00160437	1.90493e-05
27.6955	0.00463789	0.000215495	0.00159583	1.88382e-05
27.8436	0.00461508	0.000213908	0.00158749	1.86475e-05
27.9917	0.00459289	0.000212323	0.00157938	1.84844e-05
28.1398	0.0045708	0.000210499	0.00157132	1.83169e-05
28.2879	0.00454857	0.00020886	0.0015632	1.81745e-05
28.436	0.00452631	0.000207375	0.00155507	1.80596e-05
28.5841	0.00450454	0.000205832	0.00154711	1.79662e-05
28.7322	0.00448341	0.000204459	0.00153938	1.79634e-05
28.8803	0.00446255	0.000203061	0.00153174	1.80059e-05
29.0284	0.00444133	0.000201279	0.00152401	1.80505e-05
29.1765	0.00442038	0.000199359	0.00151638	1.81403e-05
29.3246	0.0043999	0.000198179	0.00150888	1.82949e-05
29.4727	0.00437955	0.000197078	0.00150143	1.8496e-05
29.6209	0.00435913	0.000195715	0.00149397	1.86977e-05
29.769	0.00433854	0.000194016	0.00148647	1.89036e-05
29.9171	0.00431898	0.000192641	0.00147932	1.91534e-05
30.0652	0.00429983	0.000191169	0.00147232	1.94291e-05
30.2133	0.00428102	0.00018964	0.00146545	1.97257e-05
30.3614	0.00426163	0.000188413	0.00145835	1.99351e-05
30.5095	0.00424247	0.000187126	0.00145134	2.01565e-05
30.6576	0.0042238	0.000185805	0.00144451	2.04031e-05
30.8057	0.00420544	0.000184327	0.0014378	2.06795e-05
30.9538	0.00418806	0.000183192	0.00143141	2.09884e-05
31.1019	0.00417	0.000181632	0.00142483	2.13692e-05
31.25	0.00415184	0.000180118	0.0014182	2.17371e-05
31.3981	0.0041337	0.000178887	0.00141157	2.20479e-05
31.5462	0.00411645	0.000177957	0.00140523	2.23801e-05
31.6943	0.00409928	0.000176902	0.00139894	2.27835e-05
31.8424	0.00408158	0.000175403	0.00139249	2.32325e-05
31.9905	0.00406443	0.000174	0.00138623	2.36993e-05
32.1386	0.00404789	0.000172702	0.00138019	2.41798e-05
32.2867	0.00403141	0.000171693	0.00137414	2.45663e-05
32.4348	0.00401478	0.000170604	0.00136805	2.49222e-05
32.5829	0.00399833	0.000169529	0.00136202	2.52863e-05
32.731	0.00398204	0.000168256	0.00135607	2.56813e-05
32.8791	0.00396624	0.000166976	0.00135029	2.60981e-05
33.0273	0.00395092	0.0001657	0.00134467	2.6535e-05
33.1754	0.00393614	0.000164581	0.00133924	2.69755e-05
33.3235	0.0039202	0.000163487	0.00133341	2.73074e-05
33.4716	0.00390438	0.000162304	0.00132763	2.76871e-05
33.6197	0.00388929	0.000161334	0.00132209	2.80783e-05
33.7678	0.00387471	0.000160416	0.00131673	2.84941e-05
33.9159	0.00386018	0.000159351	0.0013114	2.89546e-05
34.064	0.00384493	0.000157858	0.00130586	2.95085e-05
34.2121	0.00383044	0.000156843	0.00130055	2.99906e-05
34.3602	0.0038158	0.000156022	0.00129518	3.03619e-05
34.5083	0.00380157	0.000155176	0.00128995	3.0748e-05
34.6564	0.00378737	0.000154163	0.00128475	3.11648e-05
34.8045	0.00377331	0.000153103	0.0012796	3.16027e-05
34.9526	0.00375958	0.000151957	0.00127458	3.20652e-05
35.1007	0.00374614	0.000150712	0.00126967	3.25508e-05
35.2488	0.00373307	0.000149945	0.00126484	3.29094e-05
35.3969	0.00371964	0.00014914	0.0012599	3.32259e-05
35.545	0.00370616	0.000148149	0.00125496	3.35795e-05
35.6931	0.00369274	0.000147023	0.00125005	3.39991e-05
35.8412	0.00368019	0.000146225	0.00124543	3.44149e-05
35.9893	0.00366782	0.000145302	0.00124088	3.48679e-05
36.1374	0.00365505	0.000144085	0.00123623	3.53759e-05
36.2855	0.00364183	0.000143211	0.00123139	3.57474e-05
36.4336	0.00362914	0.000142566	0.00122672	3.61125e-05
36.5818	0.00361677	0.000141848	0.00122217	3.65004e-05
36.7299	0.00360458	0.00014098	0.00121769	3.69224e-05
36.878	0.00359241	0.000140041	0.00121324	3.73716e-05
37.0261	0.0035804	0.000139004	0.00120885	3.78464e-05
37.1742	0.00356865	0.000138067	0.00120454	3.82839e-05
37.3223	0.00355671	0.000137335	0.00120015	3.85936e-05
37.4704	0.00354547	0.000136837	0.00119598	3.88876e-05
37.6185	0.00353374	0.000135942	0.00119167	3.92493e-05
37.7666	0.00352217	0.000134928	0.00118744	3.9645e-05
37.9147	0.00351109	0.000133988	0.00118337	4.00561e-05
38.0628	0.00350047	0.000133218	0.00117946	4.04872e-05
38.2109	0.00348961	0.000132554	0.00117545	4.08437e-05
38.359	0.00347796	0.000131708	0.00117119	4.11811e-05
38.5071	0.00346692	0.00013106	0.00116712	4.15153e-05
38.6552	0.00345608	0.000130401	0.00116314	4.18973e-05
38.8033	0.00344559	0.000129722	0.00115928	4.2303e-05
38.9514	0.00343509	0.000128852	0.00115543	4.27503e-05
39.0995	0.00342464	0.000127983	0.00115161	4.32144e-05
39.2476	0.00341393	0.000127356	0.00114767	4.35321e-05
39.3957	0.00340345	0.00012673	0.00114381	4.38377e-05
39.5438	0.00339348	0.00012618	0.00114012	4.4146e-05
39.6919	0.0033837	0.000125591	0.00113651	4.44779e-05
39.84	0.00337362	0.000124726	0.00113282	4.48685e-05
39.9882	0.00336373	0.000123734	0.00112921	4.529e-05
40.1363	0.00335446	0.000123052	0.00112578	4.56555e-05
40.2844	0.00334495	0.000122662	0.00112224	4.58906e-05
40.4325	0.00333521	0.000122109	0.00111865	4.6182e-05
40.5806	0.00332524	0.000121328	0.001115	4.65325e-05
40.7287	0.00331594	0.000120757	0.00111157	4.68765e-05
40.8768	0.00330682	0.000120094	0.00110821	4.72593e-05
41.0249	0.0032978	0.000119384	0.00110491	4.7685e-05
41.173	0.00328846	0.000118778	0.00110148	4.80455e-05
41.3211	0.00327899	0.000118339	0.00109799	4.83241e-05
41.4692	0.00326982	0.000117849	0.0010946	4.86205e-05
41.6173	0.00326083	0.000117226	0.0010913	4.89489e-05
41.7654	0.00325254	0.000116803	0.00108821	4.92633e-05
41.9135	0.00324383	0.000116068	0.00108502	4.96445e-05
42.0616	0.00323519	0.000115234	0.00108187	5.00531e-05
42.2097	0.00322645	0.000114679	0.00107864	5.03193e-05
42.3578	0.00321825	0.000114393	0.00107557	5.05278e-05
42.5059	0.00321016	0.000113976	0.00107256	5.07698e-05
42.654	0.00320152	0.000113291	0.0010694	5.1104e-05
42.8021	0.0031932	0.000112658	0.00106634	5.14559e-05
42.9502	0.00318528	0.000112075	0.00106343	5.18183e-05
43.0983	0.00317756	0.000111511	0.00106057	5.21771e-05
43.2464	0.00316929	0.000111153	0.00105751	5.24148e-05
43.3945	0.00316102	0.000110834	0.00105446	5.26807e-05
43.5427	0.00315282	0.000110364	0.00105144	5.29841e-05
43.6908	0.00314495	0.000109859	0.00104855	5.33064e-05
43.8389	0.0031374	0.000109319	0.00104576	5.36464e-05
43.987	0.00313024	0.000108864	0.00104311	5.39873e-05
44.1351	0.00312243	0.000108297	0.00104025	5.43074e-05
44.2832	0.00311451	0.000107853	0.00103732	5.4539e-05
44.4313	0.00310712	0.000107524	0.00103457	5.47629e-05
44.5794	0.00310012	0.000107199	0.00103196	5.49985e-05
44.7275	0.00309313	0.000106745	0.00102936	5.52744e-05
44.8756	0.00308565	0.000105998	0.00102663	5.56304e-05
45.0237	0.00307873	0.00010549	0.00102408	5.5979e-05
45.1718	0.0030716	0.000105168	0.00102143	5.62131e-05
45.3199	0.00306457	0.000104921	0.00101881	5.6414e-05
45.468	0.00305747	0.00010456	0.00101618	5.66586e-05
45.6161	0.0030503	0.000104213	0.00101354	5.69517e-05
45.7642	0.00304333	0.000103774	0.00101098	5.72743e-05
45.9123	0.00303656	0.000103239	0.0010085	5.76232e-05
46.0604	0.00303027	0.000102842	0.00100617	5.79507e-05
46.2085	0.0030234	0.000102669	0.00100361	5.81358e-05
46.3566	0.00301644	0.000102366	0.00100103	5.83576e-05
46.5047	0.00300962	0.000101928	0.00099852	5.86122e-05
46.6528	0.00300349	0.000101672	0.000996226	5.88489e-05
46.8009	0.0029975	0.00010129	0.000993992	5.9118e-05
46.9491	0.00299119	0.000100706	0.000991677	5.94453e-05
47.0972	0.00298479	0.000100206	0.000989321	5.97268e-05
47.2453	0.0029785	0.000100069	0.000986963	5.98894e-05
47.3934	0.00297235	9.98724e-05	0.000984664	6.00823e-05
47.5415	0.00296628	9.95604e-05	0.000982406	6.03134e-05
47.6896	0.00296014	9.92139e-05	0.000980137	6.0585e-05
47.8377	0.00295403	9.88046e-05	0.000977897	6.08962e-05
47.9858	0.00294812	9.83934e-05	0.000975725	6.12331e-05
48.1339	0.00294202	9.81275e-05	0.000973468	6.14658e-05
48.282	0.0029363	9.81257e-05	0.000971307	6.16214e-05
48.4301	0.00293013	9.78678e-05	0.000969029	6.18469e-05
48.5782	0.00292408	9.75118e-05	0.000966803	6.2104e-05
48.7263	0.00291842	9.71622e-05	0.000964708	6.23708e-05
48.8744	0.00291322	9.68733e-05	0.000962764	6.26359e-05
49.0225	0.00290805	9.64803e-05	0.000960843	6.29283e-05
49.1706	0.002902	9.62056e-05	0.000958606	6.31028e-05
49.3187	0.00289642	9.60465e-05	0.000956513	6.32637e-05
49.4668	0.00289108	9.5836e-05	0.000954511	6.34449e-05
49.6149	0.00288589	9.56141e-05	0.000952568	6.36629e-05
49.763	0.00288062	9.52505e-05	0.000950619	6.39296e-05
49.9111	0.00287534	9.49079e-05	0.000948676	6.42255e-05
50.0592	0.00287002	9.45835e-05	0.000946713	6.44924e-05
50.2073	0.00286449	9.44825e-05	0.000944655	6.46567e-05
50.3555	0.0028593	9.44174e-05	0.000942705	6.48299e-05
50.5036	0.00285422	9.43227e-05	0.000940802	6.5029e-05
50.6517	0.00284887	9.4048e-05	0.000938837	6.52881e-05
50.7998	0.00284365	9.36597e-05	0.000936929	6.55781e-05
50.9479	0.002839	9.33902e-05	0.000935199	6.5852e-05
51.096	0.00283428	9.32729e-05	0.000933416	6.60266e-05
51.2441	0.00282924	9.31736e-05	0.000931523	6.61692e-05
51.3922	0.002824	9.29204e-05	0.000929589	6.63621e-05
51.5403	0.00281933	9.27716e-05	0.000927831	6.65455e-05
51.6884	0.00281482	9.25177e-05	0.00092614	6.67589e-05
51.8365	0.00281043	9.21992e-05	0.000924502	6.7004e-05
51.9846	0.00280584	9.18516e-05	0.000922816	6.7295e-05
52.1327	0.00280092	9.18106e-05	0.000920973	6.74369e-05
52.2808	0.00279614	9.17444e-05	0.000919181	6.75848e-05
52.4289	0.00279146	9.15776e-05	0.000917435	6.77664e-05
52.577	0.0027872	9.15463e-05	0.000915821	6.79558e-05
52.7251	0.00278255	9.13269e-05	0.000914113	6.82132e-05
52.8732	0.00277795	9.10284e-05	0.000912434	6.85019e-05
53.0213	0.00277346	9.07584e-05	0.000910781	6.87606e-05
53.1694	0.00276916	9.08437e-05	0.000909139	6.88616e-05
53.3175	0.00276493	9.0821e-05	0.000907532	6.89917e-05
53.4656	0.00276033	9.06198e-05	0.000905831	6.91877e-05
53.6137	0.00275601	9.04209e-05	0.000904227	6.9398e-05
53.7618	0.00275205	9.02176e-05	0.000902741	6.9617e-05
53.91	0.00274829	8.99559e-05	0.000901333	6.98535e-05
54.0581	0.00274427	8.9762e-05	0.00089982	7.0022e-05
54.2062	0.00273998	8.97783e-05	0.0008982	7.01402e-05
54.3543	0.00273568	8.96994e-05	0.000896593	7.02976e-05
54.5024	0.0027316	8.9576e-05	0.000895068	7.04773e-05
54.6505	0.00272774	8.94039e-05	0.000893623	7.06812e-05
54.7986	0.00272412	8.929e-05	0.000892259	7.0901e-05
54.9467	0.00272002	8.90389e-05	0.00089077	7.1192e-05
55.0948	0.00271567	8.8994e-05	0.000889155	7.13464e-05
55.2429	0.00271169	8.90376e-05	0.000887648	7.14691e-05
55.391	0.00270802	8.9059e-05	0.000886246	7.16022e-05
55.5391	0.00270433	8.89817e-05	0.000884855	7.17748e-05
55.6872	0.00270026	8.87233e-05	0.00088337	7.20169e-05
55.8353	0.00269675	8.85619e-05	0.000882059	7.22436e-05
55.9834	0.00269328	8.83614e-05	0.00088076	7.24606e-05
56.1315	0.00268968	8.83838e-05	0.000879377	7.25387e-05
56.2796	0.002686	8.83292e-05	0.00087798	7.26541e-05
56.4277	0.00268236	8.82741e-05	0.000876605	7.27992e-05
56.5758	0.00267875	8.81609e-05	0.00087526	7.2986e-05
56.7239	0.00267528	8.79653e-05	0.000873971	7.32031e-05
56.872	0.00267221	8.78165e-05	0.000872808	7.34196e-05
57.0201	0.00266874	8.77617e-05	0.000871506	7.35884e-05
57.1682	0.00266488	8.7824e-05	0.000870059	7.37116e-05
57.3164	0.00266107	8.77902e-05	0.000868647	7.38673e-05
57.4645	0.00265784	8.7837e-05	0.000867411	7.401e-05
57.6126	0.0026547	8.77748e-05	0.000866223	7.41853e-05
57.7607	0.00265128	8.75962e-05	0.000864966	7.44191e-05
57.9088	0.00264791	8.73746e-05	0.000863738	7.46763e-05
58.0569	0.00264474	8.74464e-05	0.000862523	7.47747e-05
58.205	0.00264167	8.74958e-05	0.000861336	7.48572e-05
58.3531	0.00263865	8.74505e-05	0.000860181	7.49699e-05
58.5012	0.00263557	8.73866e-05	0.000859017	7.51209e-05
58.6493	0.00263256	8.72586e-05	0.000857889	7.5303e-05
58.7974	0.00262972	8.7098e-05	0.000856822	7.55094e-05
58.9455	0.00262682	8.69041e-05	0.000855748	7.57277e-05
59.0936	0.00262398	8.70616e-05	0.000854624	7.5777e-05
59.2417	0.00262067	8.70918e-05	0.000853382	7.58939e-05
59.3898	0.00261741	8.70599e-05	0.000852167	7.60453e-05
59.5379	0.00261434	8.70309e-05	0.000851022	7.62217e-05
59.686	0.00261166	8.70095e-05	0.000850002	7.64016e-05
59.8341	0.00260898	8.69016e-05	0.000848996	7.6615e-05
59.9822	0.00260571	8.68044e-05	0.000847801	7.68111e-05
60.1303	0.00260261	8.69205e-05	0.000846615	7.6896e-05
60.2784	0.00259971	8.6979e-05	0.000845504	7.69967e-05
60.4265	0.00259704	8.69775e-05	0.000844471	7.71166e-05
60.5746	0.00259429	8.68675e-05	0.000843435	7.72812e-05
60.7227	0.00259155	8.67754e-05	0.00084241	7.74744e-05
60.8709	0.00258889	8.65956e-05	0.000841423	7.76938e-05
61.019	0.0025861	8.65796e-05	0.000840354	7.77943e-05
61.1671	0.0025834	8.6661e-05	0.0008393	7.78631e-05
61.3152	0.00258074	8.67342e-05	0.000838269	7.79607e-05
61.4633	0.0025778	8.67148e-05	0.000837171	7.8119e-05
61.6114	0.00257493	8.66077e-05	0.000836113	7.83117e-05
61.7595	0.00257246	8.656e-05	0.00083518	7.8505e-05
61.9076	0.00257007	8.64853e-05	0.000834278	7.87121e-05
62.0557	0.00256713	8.66256e-05	0.000833157	7.87884e-05
62.2038	0.0025641	8.66826e-05	0.000832027	7.89068e-05
62.3519	0.00256157	8.67702e-05	0.000831055	7.90174e-05
62.5	0.00255916	8.67632e-05	0.000830136	7.9157e-05
62.6481	0.00255692	8.66782e-05	0.000829282	7.93218e-05
62.7962	0.00255457	8.65614e-05	0.000828407	7.95251e-05
62.9443	0.00255215	8.65339e-05	0.000827494	7.9681e-05
63.0924	0.00254965	8.66271e-05	0.00082652	7.97385e-05
63.2405	0.00254724	8.66333e-05	0.000825591	7.98218e-05
63.3886	0.00254527	8.66765e-05	0.000824795	7.99037e-05
63.5367	0.00254286	8.66535e-05	0.00082389	8.0061e-05
63.6848	0.00254046	8.65758e-05	0.000823006	8.02538e-05
63.8329	0.00253821	8.64438e-05	0.000822176	8.0468e-05
63.981	0.00253612	8.65438e-05	0.000821348	8.05493e-05
64.1291	0.00253383	8.66883e-05	0.000820451	8.0612e-05
64.2773	0.00253118	8.67535e-05	0.000819463	8.07376e-05
64.4254	0.00252875	8.68007e-05	0.000818556	8.08793e-05
64.5735	0.00252665	8.68154e-05	0.000817754	8.10317e-05
64.7216	0.00252473	8.67625e-05	0.00081702	8.12047e-05
64.8697	0.00252277	8.66272e-05	0.00081629	8.14084e-05
65.0178	0.00252043	8.67906e-05	0.00081538	8.146e-05
65.1659	0.00251812	8.68803e-05	0.000814491	8.15357e-05
65.314	0.00251603	8.69118e-05	0.00081368	8.1629e-05
65.4621	0.00251413	8.68786e-05	0.000812942	8.17442e-05
65.6102	0.00251252	8.68511e-05	0.000812294	8.18703e-05
65.7583	0.00251046	8.67623e-05	0.000811535	8.2067e-05
65.9064	0.00250831	8.6711e-05	0.000810741	8.2237e-05
66.0545	0.00250624	8.68549e-05	0.000809921	8.22808e-05
66.2026	0.00250441	8.69727e-05	0.000809183	8.23357e-05
66.3507	0.00250249	8.70397e-05	0.000808435	8.2435e-05
66.4988	0.00250013	8.70414e-05	0.00080758	8.26103e-05
66.6469	0.00249827	8.70687e-05	0.000806877	8.27768e-05
66.795	0.0024965	8.70113e-05	0.000806216	8.29692e-05
66.9431	0.00249469	8.70717e-05	0.000805504	8.30626e-05
67.0912	0.00249263	8.71903e-05	0.000804702	8.31225e-05
67.2393	0.00249062	8.73099e-05	0.000803926	8.32064e-05
67.3874	0.00248874	8.73471e-05	0.000803204	8.33181e-05
67.5355	0.002487	8.7302e-05	0.00080254	8.34568e-05
67.6836	0.00248564	8.72466e-05	0.000801996	8.35971e-05
67.8318	0.00248413	8.71579e-05	0.00080142	8.37771e-05
67.9799	0.00248216	8.72707e-05	0.000800651	8.38252e-05
68.128	0.00248013	8.73548e-05	0.000799874	8.38977e-05
68.2761	0.00247859	8.74656e-05	0.000799243	8.39617e-05
68.4242	0.0024771	8.74934e-05	0.000798647	8.4061e-05
68.5723	0.0024753	8.74757e-05	0.00079798	8.42209e-05
68.7204	0.00247348	8.74414e-05	0.000797317	8.44181e-05
68.8685	0.00247189	8.74821e-05	0.000796712	8.45708e-05
69.0166	0.00247014	8.76524e-05	0.000796012	8.4607e-05
69.1647	0.00246844	8.77509e-05	0.000795343	8.467e-05
69.3128	0.00246668	8.785e-05	0.000794665	8.47699e-05
69.4609	0.002465	8.78958e-05	0.000794027	8.48993e-05
69.609	0.00246353	8.78808e-05	0.000793466	8.50475e-05
69.7571	0.00246215	8.77818e-05	0.000792944	8.52226e-05
69.9052	0.00246094	8.78489e-05	0.000792434	8.52887e-05
70.0533	0.00245917	8.79703e-05	0.00079174	8.53355e-05
70.2014	0.00245748	8.80355e-05	0.000791083	8.54089e-05
70.3495	0.00245601	8.80662e-05	0.000790506	8.55001e-05
70.4976	0.00245483	8.80974e-05	0.000790022	8.56052e-05
70.6457	0.00245363	8.80687e-05	0.000789548	8.57487e-05
70.7938	0.00245202	8.79956e-05	0.000788974	8.59545e-05
70.9419	0.00245041	8.81522e-05	0.000788337	8.60027e-05
71.09	0.00244884	8.83223e-05	0.00078771	8.60524e-05
71.2382	0.00244745	8.84365e-05	0.000787153	8.61208e-05
71.3863	0.00244598	8.84767e-05	0.00078659	8.62337e-05
71.5344	0.00244453	8.85372e-05	0.000786042	8.63763e-05
71.6825	0.00244316	8.85183e-05	0.000785534	8.65473e-05
71.8306	0.00244189	8.84872e-05	0.000785052	8.67005e-05
71.9787	0.00244058	8.86257e-05	0.000784502	8.67121e-05
72.1268	0.00243934	8.87528e-05	0.000783981	8.6745e-05
72.2749	0.00243786	8.88282e-05	0.000783409	8.68321e-05
72.423	0.00243647	8.88238e-05	0.000782882	8.695e-05
72.5711	0.00243553	8.88077e-05	0.000782491	8.7065e-05
72.7192	0.00243466	8.87544e-05	0.000782136	8.72079e-05
72.8673	0.00243339	8.88082e-05	0.000781639	8.73068e-05
73.0154	0.00243172	8.89475e-05	0.000781	8.73611e-05
73.1635	0.00243048	8.90903e-05	0.000780489	8.74096e-05
73.3116	0.00242928	8.91691e-05	0.00078001	8.74928e-05
73.4597	0.00242815	8.92006e-05	0.000779569	8.76097e-05
73.6078	0.00242691	8.92204e-05	0.000779106	8.77688e-05
73.7559	0.00242574	8.92244e-05	0.000778677	8.79487e-05
73.904	0.00242441	8.93658e-05	0.000778148	8.80005e-05
74.0521	0.0024231	8.94817e-05	0.000777623	8.80401e-05
74.2002	0.00242221	8.95885e-05	0.000777225	8.80757e-05
74.3483	0.002421	8.96523e-05	0.000776755	8.81728e-05
74.4964	0.00241984	8.96651e-05	0.000776312	8.83031e-05
74.6445	0.00241882	8.96122e-05	0.000775927	8.84555e-05
74.7927	0.00241818	8.9582e-05	0.000775648	8.8576e-05
74.9408	0.00241723	8.97029e-05	0.000775219	8.8568e-05
75.0889	0.00241583	8.98266e-05	0.000774679	8.86266e-05
75.237	0.00241461	8.99291e-05	0.000774203	8.87036e-05
75.3851	0.00241367	8.99939e-05	0.000773819	8.87946e-05
75.5332	0.00241287	8.99983e-05	0.000773491	8.89115e-05
75.6813	0.00241195	8.9964e-05	0.000773146	8.90732e-05
75.8294	0.00241081	9.00738e-05	0.00077271	8.91842e-05
75.9775	0.00240949	9.02597e-05	0.000772189	8.922e-05
76.1256	0.00240837	9.03889e-05	0.000771737	8.92715e-05
76.2737	0.00240742	9.04541e-05	0.000771351	8.93447e-05
76.4218	0.00240674	9.0506e-05	0.00077105	8.94298e-05
76.5699	0.0024057	9.05197e-05	0.000770668	8.95782e-05
76.718	0.00240476	9.04721e-05	0.000770327	8.97494e-05
76.8661	0.00240389	9.05722e-05	0.00076995	8.97851e-05
77.0142	0.00240316	9.06913e-05	0.000769606	8.97818e-05
77.1623	0.00240238	9.07688e-05	0.00076926	8.98163e-05
77.3104	0.00240122	9.08168e-05	0.000768826	8.99191e-05
77.4585	0.00240046	9.08713e-05	0.000768513	9.00243e-05
77.6066	0.00239976	9.08575e-05	0.000768237	9.01599e-05
77.7547	0.00239919	9.08143e-05	0.000768004	9.03009e-05
77.9028	0.00239812	9.09736e-05	0.000767565	9.03135e-05
78.0509	0.002397	9.1171e-05	0.000767119	9.03572e-05
78.1991	0.00239598	9.12988e-05	0.000766719	9.04283e-05
78.3472	0.0023951	9.13546e-05	0.000766373	9.05265e-05
78.4953	0.00239457	9.13751e-05	0.000766139	9.063e-05
78.6434	0.00239389	9.13804e-05	0.000765879	9.07753e-05
78.7915	0.00239299	9.14411e-05	0.000765536	9.08876e-05
78.9396	0.00239193	9.15775e-05	0.000765108	9.0911e-05
79.0877	0.00239134	9.16989e-05	0.000764823	9.09223e-05
79.2358	0.00239083	9.17453e-05	0.000764574	9.09652e-05
79.3839	0.00239004	9.17718e-05	0.000764266	9.10653e-05
79.532	0.0023893	9.17619e-05	0.000763985	9.11968e-05
79.6801	0.00238883	9.17486e-05	0.000763791	9.13352e-05
79.8282	0.00238818	9.1842e-05	0.000763502	9.13743e-05
79.9763	0.00238744	9.19571e-05	0.000763173	9.13841e-05
80.1244	0.00238658	9.20929e-05	0.000762824	9.14321e-05
80.2725	0.00238575	9.22025e-05	0.000762497	9.15151e-05
80.4206	0.00238505	9.22683e-05	0.000762222	9.16254e-05
80.5687	0.00238442	9.22606e-05	0.000761986	9.17655e-05
80.7168	0.00238415	9.22526e-05	0.000761858	9.18971e-05
80.8649	0.00238314	9.24419e-05	0.000761452	9.19146e-05
81.013	0.0023822	9.25891e-05	0.000761077	9.19512e-05
81.1611	0.00238151	9.26828e-05	0.000760785	9.20012e-05
81.3092	0.00238118	9.27353e-05	0.000760607	9.20564e-05
81.4573	0.00238083	9.27321e-05	0.000760444	9.21489e-05
81.6055	0.00238014	9.27099e-05	0.000760198	9.23025e-05
81.7536	0.00237966	9.27378e-05	0.000759993	9.23981e-05
81.9017	0.00237909	9.28736e-05	0.000759717	9.23846e-05
82.0498	0.0023786	9.29818e-05	0.000759478	9.23963e-05
82.1979	0.00237799	9.30452e-05	0.000759224	9.24544e-05
82.346	0.00237739	9.31346e-05	0.000758979	9.25448e-05
82.4941	0.00237683	9.31607e-05	0.000758766	9.26684e-05
82.6422	0.00237634	9.31544e-05	0.000758586	9.28196e-05
82.7903	0.00237584	9.32516e-05	0.000758361	9.28674e-05
82.9384	0.00237525	9.34261e-05	0.000758089	9.28682e-05
83.0865	0.00237443	9.3578e-05	0.000757767	9.29201e-05
83.2346	0.0023737	9.36593e-05	0.000757488	9.30015e-05
83.3827	0.0023734	9.37036e-05	0.000757339	9.30824e-05
83.5308	0.00237325	9.36863e-05	0.000757251	9.31848e-05
83.6789	0.00237295	9.36544e-05	0.000757131	9.33277e-05
83.827	0.00237211	9.37999e-05	0.000756796	9.33455e-05
83.9751	0.00237168	9.39368e-05	0.000756576	9.33418e-05
84.1232	0.00237135	9.40045e-05	0.000756398	9.33658e-05
84.2713	0.00237109	9.40249e-05	0.000756261	9.34213e-05
84.4194	0.00237064	9.4061e-05	0.000756083	9.35276e-05
84.5675	0.00237026	9.40849e-05	0.000755937	9.36594e-05
84.7156	0.00236988	9.4114e-05	0.000755785	9.37665e-05
84.8637	0.00236928	9.42552e-05	0.000755519	9.37646e-05
85.0118	0.00236898	9.43964e-05	0.000755343	9.37672e-05
85.16	0.00236835	9.45278e-05	0.000755096	9.38295e-05
85.3081	0.00236776	9.4616e-05	0.000754875	9.39254e-05
85.4562	0.00236732	9.46393e-05	0.000754711	9.40462e-05
85.6043	0.0023673	9.46305e-05	0.000754674	9.41602e-05
85.7524	0.00236708	9.46912e-05	0.000754547	9.42004e-05
85.9005	0.00236638	9.48436e-05	0.000754261	9.42148e-05
86.0486	0.00236587	9.49646e-05	0.000754039	9.42436e-05
86.1967	0.00236565	9.50342e-05	0.000753913	9.42833e-05
86.3448	0.00236558	9.50392e-05	0.000753847	9.4348e-05
86.4929	0.00236548	9.49914e-05	0.000753788	9.44511e-05
86.641	0.00236526	9.49979e-05	0.000753704	9.45899e-05
86.7891	0.00236472	9.51516e-05	0.000753469	9.45997e-05
86.9372	0.00236429	9.52862e-05	0.000753266	9.46031e-05
87.0853	0.00236399	9.53669e-05	0.000753115	9.46299e-05
87.2334	0.00236388	9.5447e-05	0.000753027	9.46764e-05
87.3815	0.00236336	9.5528e-05	0.000752846	9.47923e-05
87.5296	0.00236294	9.55518e-05	0.000752707	9.49342e-05
87.6777	0.00236277	9.5576e-05	0.000752631	9.50424e-05
87.8258	0.00236255	9.57282e-05	0.000752481	9.50107e-05
87.9739	0.00236225	9.58519e-05	0.000752325	9.5014e-05
88.122	0.00236165	9.59572e-05	0.000752099	9.50775e-05
88.2701	0.00236149	9.60257e-05	0.000752009	9.51377e-05
88.4182	0.00236144	9.60249e-05	0.000751965	9.52268e-05
88.5664	0.00236156	9.59691e-05	0.000751984	9.53333e-05
88.7145	0.00236136	9.60085e-05	0.000751883	9.53866e-05
88.8626	0.002361	9.61691e-05	0.000751701	9.53721e-05
89.0107	0.00236065	9.62923e-05	0.000751538	9.53912e-05
89.1588	0.0023604	9.63555e-05	0.000751421	9.54388e-05
89.3069	0.00236047	9.63788e-05	0.000751404	9.54963e-05
89.455	0.00236037	9.64031e-05	0.000751355	9.56004e-05
89.6031	0.00236008	9.64324e-05	0.000751269	9.57502e-05
89.7512	0.00235954	9.65775e-05	0.000751057	9.57783e-05
89.8993	0.0023594	9.67323e-05	0.000750943	9.576e-05
90.0474	0.0023593	9.6823e-05	0.00075086	9.57719e-05
90.1955	0.00235895	9.6911e-05	0.000750723	9.58397e-05
90.3436	0.00235864	9.69618e-05	0.000750612	9.59399e-05
90.4917	0.0023587	9.69694e-05	0.000750616	9.60413e-05
90.6398	0.00235882	9.69445e-05	0.000750639	9.61396e-05
90.7879	0.00235866	9.70533e-05	0.000750523	9.61053e-05
90.936	0.00235841	9.71824e-05	0.000750388	9.61043e-05
91.0841	0.00235824	9.7274e-05	0.000750292	9.61302e-05
91.2322	0.00235818	9.73218e-05	0.000750244	9.61848e-05
91.3803	0.00235815	9.73163e-05	0.000750222	9.62761e-05
91.5284	0.00235845	9.72947e-05	0.000750301	9.63683e-05
91.6765	0.00235818	9.73746e-05	0.000750196	9.64421e-05
91.8246	0.00235773	9.75436e-05	0.000750005	9.64405e-05
91.9727	0.00235742	9.76812e-05	0.000749868	9.64589e-05
92.1209	0.00235746	9.77712e-05	0.00074984	9.64826e-05
92.269	0.00235749	9.78153e-05	0.000749825	9.65453e-05
92.4171	0.00235717	9.78556e-05	0.000749731	9.66702e-05
92.5652	0.00235717	9.7862e-05	0.000749738	9.67959e-05
92.7133	0.0023571	9.79725e-05	0.000749667	9.67972e-05
92.8614	0.0023571	9.80825e-05	0.000749609	9.67672e-05
93.0095	0.00235699	9.81537e-05	0.000749537	9.67799e-05
93.1576	0.00235692	9.82423e-05	0.000749483	9.68215e-05
93.3057	0.00235691	9.82658e-05	0.000749468	9.68957e-05
93.4538	0.00235706	9.82307e-05	0.000749512	9.69911e-05
93.6019	0.00235731	9.81903e-05	0.000749591	9.70932e-05
93.75	0.00235726	9.8345e-05	0.000749509	9.70495e-05
93.8981	0.00235693	9.84992e-05	0.000749368	9.70557e-05
94.0462	0.00235667	9.85976e-05	0.000749262	9.70925e-05
94.1943	0.00235673	9.86678e-05	0.000749258	9.71382e-05
94.3424	0.00235692	9.86893e-05	0.000749306	9.7211e-05
94.4905	0.00235694	9.87029e-05	0.000749322	9.73285e-05
94.6386	0.00235663	9.87787e-05	0.000749226	9.74202e-05
94.7867	0.00235652	9.89474e-05	0.000749138	9.73886e-05
94.9348	0.0023565	9.90541e-05	0.000749089	9.7382e-05
95.0829	0.00235661	9.91001e-05	0.000749096	9.73997e-05
95.231	0.00235659	9.91488e-05	0.000749079	9.74632e-05
95.3791	0.00235668	9.91739e-05	0.000749105	9.7551e-05
95.5273	0.00235689	9.91428e-05	0.00074918	9.76598e-05
95.6754	0.00235693	9.91977e-05	0.000749161	9.76648e-05
95.8235	0.00235717	9.92944e-05	0.000749179	9.76128e-05
95.9716	0.00235704	9.94162e-05	0.000749106	9.76249e-05
96.1197	0.00235691	9.95055e-05	0.000749053	9.76723e-05
96.2678	0.00235689	9.95368e-05	0.000749047	9.77491e-05
96.4159	0.00235727	9.95295e-05	0.000749163	9.78246e-05
96.564	0.00235753	9.95072e-05	0.00074926	9.79364e-05
96.7121	0.00235712	9.96966e-05	0.000749096	9.79259e-05
96.8602	0.00235687	9.98577e-05	0.000748988	9.79255e-05
97.0083	0.00235691	9.99662e-05	0.000748973	9.79343e-05
97.1564	0.0023571	0.000100011	0.000749016	9.79684e-05
97.3045	0.00235727	0.000100007	0.000749071	9.80419e-05
97.4526	0.00235741	0.000100023	0.000749128	9.81451e-05
97.6007	0.00235748	0.00010006	0.000749152	9.82148e-05
97.7488	0.00235748	0.000100184	0.000749106	9.81736e-05
97.8969	0.00235761	0.000100253	0.000749113	9.81517e-05
98.045	0.00235799	0.000100298	0.000749199	9.81422e-05
98.1931	0.00235794	0.000100363	0.000749185	9.82051e-05
98.3412	0.00235795	0.000100382	0.000749204	9.83001e-05
98.4893	0.00235825	0.000100359	0.000749314	9.84016e-05
98.6374	0.00235854	0.000100424	0.000749376	9.83966e-05
98.7855	0.00235854	0.00010056	0.00074934	9.8364e-05
98.9336	0.00235817	0.00010071	0.000749215	9.83956e-05
99.0818	0.00235823	0.000100814	0.000749221	9.84251e-05
99.2299	0.00235839	0.000100854	0.000749274	9.84843e-05
99.378	0.00235872	0.000100835	0.000749391	9.85637e-05
99.5261	0.00235891	0.000100809	0.000749482	9.86822e-05
99.6742	0.00235883	0.000100978	0.000749419	9.86475e-05
99.8223	0.00235881	0.000101104	0.000749383	9.86245e-05
99.9704	0.00235892	0.000101168	0.000749399	9.86259e-05
100.118	0.00235935	0.00010118	0.000749519	9.86359e-05
100.267	0.00235964	0.000101192	0.000749615	9.86915e-05
100.415	0.00235984	0.000101183	0.0007497	9.87875e-05
100.563	0.00235991	0.000101198	0.00074974	9.88703e-05
100.711	0.00236013	0.000101331	0.000749763	9.88069e-05
100.859	0.00236037	0.000101415	0.000749807	9.87738e-05
101.007	0.00236032	0.000101511	0.000749788	9.87977e-05
101.155	0.00236022	0.000101593	0.00074977	9.88638e-05
101.303	0.00236045	0.000101632	0.000749859	9.89361e-05
101.451	0.00236079	0.000101613	0.000749991	9.90325e-05
101.6	0.00236096	0.000101666	0.00075004	9.90494e-05
101.748	0.00236087	0.000101828	0.000749984	9.902e-05
101.896	0.00236086	0.000101955	0.000749968	9.90141e-05
102.044	0.00236104	0.00010202	0.000750018	9.90299e-05
102.192	0.00236129	0.000102019	0.000750109	9.90775e-05
102.34	0.00236191	0.000101985	0.00075031	9.91268e-05
102.488	0.00236214	0.000101961	0.000750418	9.92365e-05
102.636	0.00236212	0.00010208	0.000750391	9.92064e-05
102.784	0.00236222	0.000102184	0.000750397	9.91699e-05
102.932	0.00236259	0.000102255	0.000750493	9.91433e-05
103.081	0.00236292	0.000102291	0.000750592	9.91585e-05
103.229	0.00236287	0.000102335	0.000750609	9.92396e-05
103.377	0.00236312	0.000102344	0.000750717	9.93285e-05
103.525	0.00236339	0.000102365	0.000750826	9.94032e-05
103.673	0.00236353	0.000102502	0.000750839	9.93447e-05
103.821	0.00236353	0.000102611	0.000750829	9.93275e-05
103.969	0.00236357	0.000102733	0.000750839	9.93374e-05
104.117	0.00236368	0.000102793	0.000750887	9.93802e-05
104.265	0.00236395	0.000102791	0.000750999	9.94453e-05
104.414	0.00236446	0.000102737	0.000751189	9.95225e-05
104.562	0.00236484	0.00010278	0.000751304	9.95267e-05
104.71	0.00236479	0.000102923	0.000751271	9.94871e-05
104.858	0.00236483	0.00010301	0.000751277	9.94733e-05
105.006	0.00236526	0.000103045	0.000751404	9.94614e-05
105.154	0.00236576	0.000103042	0.00075157	9.94815e-05
105.302	0.00236606	0.000103041	0.000751694	9.95528e-05
105.45	0.00236614	0.000103031	0.000751774	9.96717e-05
105.598	0.00236633	0.000103154	0.000751815	9.96318e-05
105.746	0.00236646	0.000103273	0.000751838	9.95882e-05
105.895	0.00236666	0.000103351	0.000751899	9.95731e-05
106.043	0.0023667	0.000103435	0.00075193	9.96053e-05
106.191	0.00236686	0.000103492	0.000752006	9.96625e-05
106.339	0.00236714	0.000103491	0.000752134	9.9744e-05
106.487	0.00236746	0.000103461	0.000752276	9.98227e-05
106.635	0.00236782	0.000103571	0.000752356	9.97382e-05
106.783	0.00236788	0.000103693	0.000752365	9.97063e-05
106.931	0.00236797	0.000103778	0.0007524	9.97057e-05
107.079	0.00236818	0.0001038	0.000752487	9.97333e-05
107.227	0.00236882	0.00010377	0.000752705	9.97591e-05
107.376	0.00236944	0.0001037	0.000752932	9.98203e-05
107.524	0.00236947	0.000103759	0.00075297	9.98608e-05
107.672	0.00236945	0.000103905	0.000752952	9.98137e-05
107.82	0.00236969	0.000104005	0.000753019	9.97755e-05
107.968	0.00237004	0.000104051	0.000753135	9.97648e-05
108.116	0.00237026	0.000104073	0.000753235	9.98038e-05
108.264	0.00237043	0.000104115	0.000753331	9.98778e-05
108.412	0.00237066	0.000104113	0.000753457	9.99781e-05
108.56	0.00237078	0.000104215	0.000753497	9.9952e-05
108.709	0.00237094	0.000104314	0.000753539	9.98993e-05
108.857	0.00237134	0.000104389	0.000753659	9.98564e-05
109.005	0.0023714	0.000104464	0.0007537	9.98779e-05
109.153	0.00237156	0.000104481	0.000753791	9.99276e-05
109.301	0.00237204	0.000104443	0.00075398	9.99849e-05
109.449	0.00237274	0.000104373	0.000754236	0.000100035
109.597	0.002373	0.000104477	0.000754298	9.99505e-05
109.745	0.00237288	0.000104598	0.00075427	9.99257e-05
109.893	0.00237313	0.000104684	0.000754353	9.99037e-05
110.041	0.00237346	0.000104713	0.000754479	9.99133e-05
110.19	0.00237394	0.000104688	0.000754663	9.99475e-05
110.338	0.00237422	0.000104663	0.000754808	0.00010003
110.486	0.00237434	0.000104738	0.000754882	0.000100067
110.634	0.00237431	0.000104891	0.000754871	0.000100013
110.782	0.0023744	0.000104986	0.000754909	9.99814e-05
110.93	0.00237481	0.000105029	0.000755047	9.99581e-05
111.078	0.00237508	0.000105069	0.000755163	9.99806e-05
111.226	0.00237527	0.000105083	0.000755274	0.000100044
111.374	0.00237553	0.00010504	0.000755421	0.000100134
111.523	0.00237599	0.000105098	0.000755564	0.000100082
111.671	0.00237637	0.000105169	0.000755674	9.99999e-05
111.819	0.00237649	0.000105249	0.000755724	9.99708e-05
111.967	0.00237662	0.000105295	0.000755795	9.99763e-05
112.115	0.00237703	0.000105309	0.000755956	9.99951e-05
112.263	0.00237751	0.000105269	0.000756155	0.000100044
112.411	0.002378	0.000105195	0.000756369	0.000100117
112.559	0.00237799	0.000105348	0.000756364	0.000100047
112.707	0.002378	0.000105488	0.000756375	0.000100002
112.855	0.00237812	0.000105579	0.000756434	9.99832e-05
113.004	0.00237831	0.000105608	0.000756533	9.99965e-05
113.152	0.00237886	0.0001056	0.000756742	0.000100014
113.3	0.00237902	0.000105598	0.00075686	0.000100095
113.448	0.00237915	0.000105624	0.000756951	0.000100136
113.596	0.00237924	0.000105741	0.00075698	0.000100063
113.744	0.00237968	0.000105808	0.000757117	9.99887e-05
113.892	0.00238008	0.000105836	0.000757261	9.99539e-05
114.04	0.00238014	0.000105865	0.000757329	9.9983e-05
114.188	0.00238052	0.000105847	0.000757498	0.00010002
114.336	0.00238107	0.000105782	0.000757727	0.000100074
114.485	0.00238146	0.000105821	0.000757867	0.000100032
114.633	0.00238154	0.000105916	0.000757904	9.99658e-05
114.781	0.00238163	0.00010603	0.000757952	9.99262e-05
114.929	0.00238176	0.000106087	0.000758029	9.99218e-05
115.077	0.00238196	0.000106106	0.000758142	9.99507e-05
115.225	0.00238237	0.000106072	0.00075833	9.99966e-05
115.373	0.00238282	0.000106032	0.00075854	0.000100064
115.521	0.00238269	0.000106187	0.000758512	0.000100003
115.669	0.00238261	0.000106301	0.000758512	9.99546e-05
115.818	0.00238293	0.000106361	0.00075863	9.99065e-05
115.966	0.00238342	0.000106362	0.000758815	9.9881e-05
116.114	0.00238374	0.000106352	0.000758968	9.99046e-05
116.262	0.00238387	0.000106322	0.000759085	9.99771e-05
116.41	0.00238433	0.000106305	0.000759278	9.999e-05
116.558	0.00238459	0.000106391	0.000759361	9.98894e-05
116.706	0.00238491	0.000106441	0.000759476	9.98155e-05
116.854	0.002385	0.000106507	0.000759539	9.97941e-05
117.002	0.00238518	0.000106549	0.000759645	9.97994e-05
117.15	0.00238547	0.000106536	0.000759796	9.98339e-05
117.299	0.00238579	0.000106476	0.000759974	9.98982e-05
117.447	0.00238616	0.000106518	0.000760123	9.98598e-05
117.595	0.00238607	0.000106663	0.000760114	9.97935e-05
117.743	0.00238601	0.000106773	0.000760128	9.97566e-05
117.891	0.00238605	0.000106821	0.00076019	9.97479e-05
118.039	0.00238653	0.000106813	0.000760385	9.97355e-05
118.187	0.00238701	0.000106756	0.000760599	9.97591e-05
118.335	0.00238716	0.000106709	0.000760736	9.98364e-05
118.483	0.00238716	0.000106817	0.000760758	9.97615e-05
118.632	0.0023874	0.0001069	0.000760849	9.96689e-05
118.78	0.00238778	0.000106926	0.000760992	9.96006e-05
118.928	0.00238811	0.000106909	0.000761142	9.95737e-05
119.076	0.00238829	0.000106924	0.000761263	9.95923e-05
119.224	0.00238852	0.000106895	0.000761413	9.96414e-05
119.372	0.00238882	0.000106862	0.000761577	9.96698e-05
119.52	0.00238892	0.000106955	0.000761625	9.95707e-05
119.668	0.00238918	0.000107043	0.000761726	9.94863e-05
119.816	0.00238903	0.00010714	0.000761731	9.94698e-05
119.964	0.002389	0.000107179	0.000761786	9.94821e-05
120.113	0.00238926	0.000107161	0.00076194	9.95049e-05
120.261	0.0023898	0.000107092	0.000762181	9.95364e-05
120.409	0.00239004	0.000107115	0.000762303	9.95084e-05
120.557	0.00238979	0.000107241	0.000762258	9.9442e-05
120.705	0.00238995	0.00010732	0.000762339	9.93703e-05
120.853	0.00239024	0.000107338	0.000762471	9.93266e-05
121.001	0.0023907	0.000107296	0.000762668	9.93062e-05
121.149	0.00239098	0.00010724	0.000762833	9.9334e-05
121.297	0.00239131	0.000107188	0.000763018	9.93847e-05
121.445	0.00239133	0.000107279	0.000763056	9.9312e-05
121.594	0.00239137	0.000107361	0.0007631	9.92286e-05
121.742	0.0023917	0.000107397	0.000763233	9.91549e-05
121.89	0.00239185	0.000107434	0.000763335	9.91297e-05
122.038	0.00239183	0.000107463	0.000763403	9.91572e-05
122.186	0.00239185	0.000107433	0.000763504	9.92126e-05
122.334	0.00239226	0.000107389	0.000763709	9.92308e-05
122.482	0.00239241	0.000107484	0.000763774	9.91138e-05
122.63	0.00239227	0.000107585	0.000763772	9.90468e-05
122.778	0.00239215	0.00010765	0.000763791	9.90127e-05
122.927	0.00239241	0.00010766	0.000763931	9.89817e-05
123.075	0.00239278	0.000107607	0.000764118	9.89796e-05
123.223	0.00239319	0.000107506	0.000764333	9.90065e-05
123.371	0.00239331	0.000107519	0.000764431	9.89832e-05
123.519	0.00239332	0.00010762	0.000764461	9.8876e-05
123.667	0.0023934	0.000107683	0.000764526	9.87958e-05
123.815	0.0023935	0.000107694	0.000764617	9.87514e-05
123.963	0.00239394	0.000107672	0.000764813	9.87139e-05
124.111	0.00239395	0.000107652	0.000764908	9.87454e-05
124.259	0.002394	0.000107602	0.000765026	9.88049e-05
124.408	0.00239389	0.000107683	0.000765042	9.87397e-05
124.556	0.00239404	0.000107773	0.000765119	9.86279e-05
124.704	0.00239414	0.000107824	0.000765197	9.85539e-05
124.852	0.00239389	0.000107872	0.000765196	9.85432e-05
125	0.00239397	0.000107869	0.000765299	9.8541e-05
125.148	0.00239426	0.000107809	0.000765477	9.85549e-05
125.296	0.00239468	0.000107715	0.000765697	9.85693e-05
125.444	0.00239461	0.000107798	0.00076571	9.84523e-05
125.592	0.00239458	0.000107891	0.000765738	9.8356e-05
125.741	0.00239459	0.000107926	0.000765799	9.82916e-05
125.889	0.00239476	0.000107902	0.000765921	9.82521e-05
126.037	0.00239505	0.000107842	0.000766092	9.82404e-05
126.185	0.00239536	0.000107773	0.000766281	9.82556e-05
126.333	0.00239526	0.000107787	0.000766332	9.82469e-05
126.481	0.00239499	0.000107891	0.000766293	9.81486e-05
126.629	0.002395	0.000107964	0.000766344	9.80574e-05
126.777	0.00239516	0.000107986	0.000766453	9.79903e-05
126.925	0.00239513	0.000107993	0.000766526	9.79738e-05
127.073	0.00239491	0.000107972	0.000766561	9.80087e-05
127.222	0.00239513	0.000107907	0.00076673	9.80343e-05
127.37	0.00239516	0.000107945	0.000766794	9.79516e-05
127.518	0.00239521	0.000108001	0.000766852	9.78308e-05
127.666	0.00239506	0.000108056	0.000766866	9.77558e-05
127.814	0.00239506	0.00010808	0.000766933	9.77034e-05
127.962	0.00239517	0.000108042	0.00076705	9.76791e-05
128.11	0.00239537	0.000107945	0.000767211	9.76827e-05
128.258	0.00239584	0.000107826	0.000767454	9.76853e-05
128.406	0.00239558	0.000107944	0.000767416	9.75646e-05
128.555	0.00239532	0.000108034	0.000767388	9.74706e-05
128.703	0.00239512	0.000108069	0.000767398	9.74069e-05
128.851	0.00239533	0.000108059	0.000767534	9.73441e-05
128.999	0.00239544	0.000108017	0.000767659	9.7329e-05
129.147	0.00239521	0.000107973	0.000767706	9.73711e-05
129.295	0.00239503	0.00010797	0.000767744	9.73648e-05
129.443	0.00239489	0.000108072	0.000767744	9.72352e-05
129.591	0.00239487	0.00010812	0.000767793	9.71268e-05
129.739	0.00239481	0.000108122	0.000767848	9.7058e-05
129.887	0.00239471	0.000108124	0.000767903	9.70243e-05
130.036	0.00239469	0.000108074	0.000767997	9.70196e-05
130.184	0.00239485	0.00010797	0.000768154	9.70316e-05
130.332	0.00239487	0.000107961	0.000768229	9.69432e-05
130.48	0.00239499	0.000108015	0.000768307	9.67928e-05
130.628	0.00239465	0.000108079	0.000768269	9.67132e-05
130.776	0.00239438	0.000108093	0.00076827	9.66647e-05
130.924	0.00239438	0.000108055	0.000768362	9.66303e-05
131.072	0.00239463	0.00010797	0.000768539	9.66089e-05
131.22	0.00239468	0.000107874	0.000768673	9.6632e-05
131.368	0.00239402	0.000107997	0.000768532	9.6535e-05
131.517	0.00239374	0.000108091	0.000768504	9.6422e-05
131.665	0.00239357	0.000108126	0.000768525	9.63344e-05
131.813	0.00239358	0.000108103	0.00076861	9.62699e-05
131.961	0.0023934	0.000108056	0.00076866	9.62553e-05
132.109	0.00239333	0.000107995	0.000768749	9.62606e-05
132.257	0.00239322	0.000107944	0.00076882	9.62388e-05
132.405	0.00239297	0.000108009	0.000768795	9.60988e-05
132.553	0.00239301	0.000108029	0.000768863	9.59639e-05
132.701	0.00239289	0.00010804	0.000768902	9.58731e-05
132.85	0.00239268	0.000108019	0.000768928	9.58274e-05
132.998	0.00239243	0.000107954	0.000768967	9.58219e-05
133.146	0.0023926	0.000107851	0.000769132	9.58107e-05
133.294	0.00239258	0.000107838	0.000769204	9.57179e-05
133.442	0.0023921	0.000107927	0.000769117	9.55979e-05
133.59	0.00239151	0.000107996	0.000769017	9.55188e-05
133.738	0.00239129	0.000108019	0.000769033	9.54435e-05
133.886	0.00239116	0.00010798	0.000769094	9.53986e-05
134.034	0.00239108	0.000107889	0.000769184	9.5385e-05
134.182	0.00239085	0.000107802	0.000769243	9.5407e-05
134.331	0.00239042	0.000107888	0.000769172	9.52795e-05
134.479	0.00239009	0.000107948	0.000769135	9.51485e-05
134.627	0.00238983	0.000107947	0.000769136	9.50466e-05
134.775	0.00238992	0.000107912	0.000769246	9.4949e-05
134.923	0.00238962	0.00010786	0.000769261	9.49187e-05
135.071	0.00238941	0.000107762	0.000769318	9.49135e-05
135.219	0.00238923	0.000107676	0.000769379	9.48885e-05
135.367	0.00238907	0.000107745	0.00076938	9.47181e-05
135.515	0.00238881	0.000107782	0.000769369	9.45853e-05
135.664	0.00238818	0.000107808	0.000769268	9.45163e-05
135.812	0.00238781	0.000107795	0.000769257	9.44607e-05
135.96	0.00238758	0.00010774	0.0007693	9.4431e-05
136.108	0.00238749	0.000107634	0.000769399	9.44204e-05
136.256	0.00238706	0.000107618	0.000769365	9.43536e-05
136.404	0.00238648	0.00010772	0.000769252	9.42161e-05
136.552	0.00238594	0.000107765	0.00076917	9.41077e-05
136.7	0.00238559	0.000107752	0.000769153	9.40209e-05
136.848	0.00238544	0.000107681	0.000769212	9.39534e-05
136.996	0.00238535	0.000107591	0.000769298	9.3912e-05
137.145	0.00238501	0.00010748	0.000769329	9.39181e-05
137.293	0.00238445	0.000107515	0.000769235	9.37916e-05
137.441	0.00238418	0.00010755	0.000769217	9.36307e-05
137.589	0.00238399	0.000107551	0.000769236	9.34985e-05
137.737	0.00238357	0.000107534	0.000769207	9.34192e-05
137.885	0.00238293	0.000107482	0.000769132	9.33946e-05
138.033	0.0023827	0.000107394	0.000769187	9.33656e-05
138.181	0.00238241	0.000107299	0.000769223	9.33409e-05
138.329	0.0023819	0.000107368	0.000769132	9.31796e-05
138.477	0.00238115	0.000107432	0.000768987	9.30623e-05
138.626	0.00238055	0.000107464	0.000768894	9.29647e-05
138.774	0.00238006	0.000107435	0.000768852	9.28954e-05
138.922	0.00237967	0.000107344	0.000768855	9.28548e-05
139.07	0.0023796	0.000107215	0.000768962	9.2816e-05
139.218	0.00237908	0.000107189	0.000768906	9.27405e-05
139.366	0.00237838	0.000107256	0.000768765	9.25888e-05
139.514	0.00237776	0.000107266	0.000768662	9.2463e-05
139.662	0.00237758	0.000107235	0.000768695	9.23336e-05
139.81	0.00237735	0.000107155	0.000768731	9.22467e-05
139.959	0.00237671	0.000107071	0.000768668	9.22259e-05
140.107	0.00237619	0.000106953	0.000768651	9.22228e-05
140.255	0.00237568	0.000106985	0.000768575	9.20808e-05
140.403	0.00237516	0.000107025	0.000768492	9.19182e-05
140.551	0.00237448	0.000107036	0.000768379	9.18034e-05
140.699	0.00237374	0.000107041	0.000768258	9.17245e-05
140.847	0.00237308	0.000106993	0.00076818	9.16747e-05
140.995	0.0023726	0.00010689	0.000768165	9.16442e-05
141.143	0.00237218	0.000106756	0.000768175	9.16184e-05
141.291	0.00237167	0.000106823	0.000768085	9.14277e-05
141.44	0.00237078	0.000106873	0.000767899	9.12944e-05
141.588	0.00237	0.000106867	0.000767763	9.1186e-05
141.736	0.00236951	0.000106808	0.000767722	9.10898e-05
141.884	0.0023693	0.0001067	0.000767775	9.1005e-05
142.032	0.00236895	0.00010656	0.000767803	9.09619e-05
142.18	0.00236808	0.000106504	0.000767658	9.09032e-05
142.328	0.00236733	0.000106572	0.000767503	9.07307e-05
142.476	0.00236667	0.000106589	0.000767389	9.05825e-05
142.624	0.00236614	0.000106556	0.00076733	9.04586e-05
142.773	0.00236536	0.000106497	0.000767214	9.0391e-05
142.921	0.00236462	0.000106431	0.000767118	9.03516e-05
143.069	0.00236393	0.000106311	0.000767055	9.03379e-05
143.217	0.00236311	0.000106314	0.000766902	9.02116e-05
143.365	0.00236245	0.00010635	0.000766782	9.00355e-05
143.513	0.00236165	0.00010637	0.000766631	8.98998e-05
143.661	0.00236076	0.000106346	0.000766473	8.98049e-05
143.809	0.00235995	0.000106259	0.000766354	8.97414e-05
143.957	0.00235958	0.000106135	0.00076637	8.96727e-05
144.105	0.00235924	0.000105968	0.000766407	8.96232e-05
144.254	0.00235826	0.000106024	0.000766188	8.94442e-05
144.402	0.00235726	0.000106045	0.000765973	8.92934e-05
144.55	0.00235654	0.000106042	0.00076585	8.91529e-05
144.698	0.00235588	0.000105982	0.000765763	8.90448e-05
144.846	0.00235524	0.00010587	0.000765698	8.89714e-05
144.994	0.00235442	0.000105752	0.000765593	8.89389e-05
145.142	0.00235352	0.000105695	0.000765444	8.88688e-05
145.29	0.00235248	0.00010576	0.000765211	8.86969e-05
145.438	0.0023515	0.000105769	0.000765009	8.85516e-05
145.586	0.00235084	0.00010575	0.000764912	8.84101e-05
145.735	0.0023498	0.000105696	0.000764721	8.83338e-05
145.883	0.00234887	0.000105593	0.000764574	8.82833e-05
146.031	0.0023481	0.00010544	0.00076449	8.8248e-05
146.179	0.00234747	0.000105416	0.000764394	8.80894e-05
146.327	0.00234663	0.000105437	0.000764224	8.78996e-05
146.475	0.00234544	0.000105431	0.000763965	8.77672e-05
146.623	0.00234455	0.000105384	0.000763806	8.7644e-05
146.771	0.00234384	0.000105291	0.000763713	8.75425e-05
146.919	0.0023432	0.000105156	0.000763656	8.74698e-05
147.068	0.00234237	0.000104984	0.000763557	8.74403e-05
147.216	0.00234121	0.000105052	0.000763285	8.72563e-05
147.364	0.00234004	0.000105081	0.000763023	8.7094e-05
147.512	0.00233893	0.000105072	0.000762793	8.69617e-05
147.66	0.002338	0.000105011	0.000762633	8.68497e-05
147.808	0.00233713	0.000104925	0.000762499	8.67644e-05
147.956	0.00233603	0.000104802	0.000762311	8.67282e-05
148.104	0.0023349	0.000104697	0.000762107	8.6663e-05
148.252	0.00233387	0.000104741	0.000761876	8.64626e-05
148.4	0.00233301	0.00010474	0.000761708	8.62766e-05
148.549	0.00233195	0.000104705	0.000761495	8.61385e-05
148.697	0.0023307	0.000104618	0.000761244	8.60511e-05
148.845	0.00232989	0.000104501	0.000761131	8.5959e-05
148.993	0.00232913	0.000104328	0.000761048	8.58936e-05
149.141	0.00232821	0.000104269	0.000760879	8.57464e-05
149.289	0.00232686	0.000104302	0.000760561	8.55706e-05
149.437	0.00232563	0.00010431	0.000760289	8.54133e-05
149.585	0.00232448	0.000104263	0.000760056	8.52858e-05
149.733	0.00232337	0.000104162	0.00075985	8.51934e-05
149.882	0.00232249	0.000104038	0.000759726	8.51126e-05
150.03	0.00232133	0.000103891	0.000759527	8.50794e-05
150.178	0.00231987	0.000103931	0.00075918	8.49077e-05
150.326	0.00231844	0.000103943	0.000758845	8.47414e-05
150.474	0.00231745	0.000103926	0.000758646	8.4569e-05
150.622	0.00231644	0.000103851	0.000758458	8.44344e-05
150.77	0.00231511	0.000103739	0.000758194	8.43561e-05
150.918	0.00231394	0.000103587	0.000757985	8.42958e-05
151.066	0.00231298	0.000103457	0.000757832	8.4198e-05
151.214	0.00231186	0.000103477	0.000757575	8.39781e-05
151.363	0.00231065	0.000103452	0.000757307	8.37936e-05
151.511	0.00230927	0.000103425	0.000757002	8.36516e-05
151.659	0.00230797	0.000103347	0.000756734	8.35395e-05
151.807	0.00230681	0.000103221	0.000756522	8.34504e-05
151.955	0.00230572	0.000103043	0.000756343	8.33876e-05
152.103	0.00230457	0.000102998	0.000756112	8.32428e-05
152.251	0.00230286	0.00010304	0.000755687	8.30701e-05
152.399	0.00230125	0.000103032	0.000755308	8.29195e-05
152.547	0.00229991	0.000102979	0.00075502	8.27811e-05
152.695	0.00229885	0.000102884	0.000754826	8.26537e-05
152.844	0.00229765	0.000102743	0.000754607	8.25687e-05
152.992	0.00229616	0.000102561	0.000754315	8.25325e-05
153.14	0.00229476	0.000102569	0.000753987	8.23398e-05
153.288	0.00229343	0.00010257	0.000753675	8.21362e-05
153.436	0.00229224	0.000102524	0.000753422	8.19524e-05
153.584	0.00229084	0.000102431	0.000753119	8.18189e-05
153.732	0.00228949	0.000102322	0.000752845	8.17108e-05
153.88	0.00228814	0.000102166	0.000752586	8.16369e-05
154.028	0.00228683	0.000102004	0.000752336	8.15561e-05
154.177	0.00228546	0.00010203	0.000752009	8.13316e-05
154.325	0.0022839	0.000102037	0.000751635	8.11463e-05
154.473	0.00228217	0.000102008	0.000751225	8.10086e-05
154.621	0.00228049	0.000101916	0.00075085	8.0902e-05
154.769	0.00227924	0.000101798	0.000750607	8.07932e-05
154.917	0.00227803	0.000101629	0.000750393	8.07103e-05
155.065	0.00227638	0.000101546	0.000750021	8.05897e-05
155.213	0.00227453	0.000101558	0.000749556	8.04011e-05
155.361	0.00227306	0.000101546	0.00074921	8.02094e-05
155.509	0.00227167	0.000101474	0.000748906	8.00459e-05
155.658	0.00227032	0.000101347	0.000748628	7.99142e-05
155.806	0.00226881	0.000101193	0.000748316	7.98217e-05
155.954	0.00226742	0.000101006	0.000748048	7.97455e-05
156.102	0.00226581	0.000100984	0.000747662	7.9558e-05
156.25	0.00226414	0.000100972	0.000747255	7.93581e-05
156.398	0.00226274	0.000100945	0.000746939	7.91633e-05
156.546	0.00226096	0.000100868	0.000746521	7.90319e-05
156.694	0.0022592	0.000100748	0.000746127	7.89334e-05
156.842	0.00225755	0.000100587	0.000745779	7.88588e-05
156.991	0.00225622	0.000100431	0.000745523	7.87643e-05
157.139	0.00225449	0.000100459	0.000745091	7.85431e-05
157.287	0.00225243	0.000100444	0.000744569	7.8373e-05
157.435	0.00225064	0.000100397	0.000744142	7.82104e-05
157.583	0.00224909	0.000100304	0.000743796	7.80638e-05
157.731	0.00224767	0.00010016	0.000743506	7.79395e-05
157.879	0.0022461	9.99614e-05	0.000743181	7.7857e-05
158.027	0.00224441	9.98593e-05	0.000742799	7.77198e-05
158.175	0.00224257	9.98587e-05	0.000742331	7.75034e-05
158.323	0.00224085	9.98177e-05	0.000741915	7.73062e-05
158.472	0.00223921	9.97402e-05	0.000741538	7.71372e-05
158.62	0.00223761	9.96367e-05	0.000741179	7.6996e-05
158.768	0.00223575	9.94814e-05	0.000740761	7.69054e-05
158.916	0.00223395	9.92797e-05	0.000740372	7.68394e-05
159.064	0.00223213	9.92517e-05	0.000739931	7.66568e-05
159.212	0.00223038	9.92633e-05	0.000739495	7.64384e-05
159.36	0.00222841	9.92297e-05	0.000739007	7.62645e-05
159.508	0.00222625	9.91342e-05	0.000738481	7.61379e-05
159.656	0.00222453	9.90202e-05	0.00073809	7.60078e-05
159.805	0.00222286	9.88483e-05	0.000737733	7.59053e-05
159.953	0.00222131	9.86443e-05	0.000737417	7.58134e-05
160.101	0.0022192	9.8651e-05	0.000736869	7.55946e-05
160.249	0.00221724	9.86368e-05	0.000736371	7.53869e-05
160.397	0.00221537	9.85694e-05	0.000735916	7.52046e-05
160.545	0.00221358	9.84443e-05	0.000735501	7.50505e-05
160.693	0.00221202	9.83003e-05	0.000735165	7.49103e-05
160.841	0.00221013	9.81177e-05	0.000734742	7.48222e-05
160.989	0.00220813	9.79873e-05	0.00073427	7.46996e-05
161.137	0.00220594	9.7977e-05	0.000733701	7.44897e-05
161.286	0.00220413	9.79625e-05	0.000733251	7.42764e-05
161.434	0.0022022	9.78974e-05	0.000732783	7.4107e-05
161.582	0.00219996	9.77763e-05	0.000732239	7.3991e-05
161.73	0.00219787	9.76154e-05	0.000731747	7.38949e-05
161.878	0.00219606	9.7432e-05	0.000731351	7.38014e-05
162.026	0.00219414	9.73719e-05	0.000730881	7.36145e-05
162.174	0.00219205	9.73509e-05	0.000730343	7.33989e-05
162.322	0.00218988	9.73049e-05	0.00072979	7.32118e-05
162.47	0.00218781	9.72098e-05	0.000729283	7.30493e-05
162.618	0.00218591	9.70669e-05	0.000728838	7.29075e-05
162.767	0.00218407	9.687e-05	0.000728428	7.2792e-05
162.915	0.00218245	9.66655e-05	0.000728087	7.26805e-05
163.063	0.00218006	9.66615e-05	0.000727453	7.24662e-05
163.211	0.00217773	9.66269e-05	0.000726848	7.2267e-05
163.359	0.00217562	9.65612e-05	0.000726319	7.20816e-05
163.507	0.00217376	9.64668e-05	0.000725877	7.1909e-05
163.655	0.00217169	9.63223e-05	0.000725385	7.17857e-05
163.803	0.0021693	9.61209e-05	0.00072481	7.17147e-05
163.951	0.00216717	9.59846e-05	0.000724299	7.15911e-05
164.1	0.00216493	9.59916e-05	0.00072371	7.1363e-05
164.248	0.00216283	9.59598e-05	0.000723174	7.11514e-05
164.396	0.0021605	9.58663e-05	0.000722585	7.09861e-05
164.544	0.0021583	9.57496e-05	0.000722042	7.08386e-05
164.692	0.00215617	9.55761e-05	0.000721533	7.07187e-05
164.84	0.00215414	9.53586e-05	0.00072107	7.06179e-05
164.988	0.00215217	9.52714e-05	0.000720583	7.04229e-05
165.136	0.00214991	9.52549e-05	0.00071999	7.01912e-05
165.284	0.00214754	9.51903e-05	0.000719374	6.99969e-05
165.432	0.00214515	9.50754e-05	0.000718768	6.98392e-05
165.581	0.00214313	9.49491e-05	0.000718283	6.96837e-05
165.729	0.00214114	9.47745e-05	0.000717823	6.95569e-05
165.877	0.00213886	9.45517e-05	0.00071728	6.94743e-05
166.025	0.00213616	9.45248e-05	0.000716558	6.92778e-05
166.173	0.00213379	9.45174e-05	0.000715931	6.90618e-05
166.321	0.00213148	9.44573e-05	0.00071534	6.88716e-05
166.469	0.00212921	9.43426e-05	0.000714772	6.87114e-05
166.617	0.00212679	9.41832e-05	0.00071417	6.85884e-05
166.765	0.0021245	9.39914e-05	0.000713618	6.84819e-05
166.914	0.00212226	9.38178e-05	0.000713075	6.83546e-05
167.062	0.00211984	9.37945e-05	0.000712428	6.81207e-05
167.21	0.00211768	9.37661e-05	0.000711872	6.78879e-05
167.358	0.00211519	9.36653e-05	0.000711223	6.7709e-05
167.506	0.00211278	9.35178e-05	0.000710615	6.75553e-05
167.654	0.00211045	9.33325e-05	0.000710043	6.74291e-05
167.802	0.0021084	9.31441e-05	0.000709566	6.73067e-05
167.95	0.00210609	9.30427e-05	0.000708979	6.71293e-05
168.098	0.00210328	9.30004e-05	0.000708218	6.69232e-05
168.246	0.00210069	9.29439e-05	0.00070753	6.67287e-05
168.395	0.00209824	9.28603e-05	0.000706899	6.65559e-05
168.543	0.00209591	9.27307e-05	0.000706319	6.6406e-05
168.691	0.00209343	9.25348e-05	0.000705705	6.6297e-05
168.839	0.00209098	9.23248e-05	0.000705105	6.62029e-05
168.987	0.00208831	9.22803e-05	0.000704388	6.59946e-05
169.135	0.00208574	9.22422e-05	0.000703701	6.57745e-05
169.283	0.00208333	9.21662e-05	0.000703073	6.55719e-05
169.431	0.00208096	9.2059e-05	0.000702468	6.5392e-05
169.579	0.00207839	9.18821e-05	0.000701814	6.52568e-05
169.727	0.0020759	9.16569e-05	0.000701194	6.51451e-05
169.876	0.00207364	9.14661e-05	0.000700643	6.50084e-05
170.024	0.0020712	9.14703e-05	0.000699987	6.47575e-05
170.172	0.00206852	9.14203e-05	0.000699268	6.45468e-05
170.32	0.00206565	9.1302e-05	0.000698503	6.43803e-05
170.468	0.00206316	9.11842e-05	0.000697863	6.42145e-05
170.616	0.00206065	9.10176e-05	0.00069723	6.40846e-05
170.764	0.00205823	9.08166e-05	0.000696634	6.39761e-05
170.912	0.00205542	9.06823e-05	0.000695897	6.38282e-05
171.06	0.0020526	9.06658e-05	0.000695125	6.36055e-05
171.209	0.00204986	9.06037e-05	0.000694389	6.34046e-05
171.357	0.00204721	9.04897e-05	0.000693694	6.3229e-05
171.505	0.00204483	9.03589e-05	0.000693089	6.30623e-05
171.653	0.0020422	9.01633e-05	0.000692421	6.29376e-05
171.801	0.00203961	8.99281e-05	0.000691771	6.28342e-05
171.949	0.00203682	8.9842e-05	0.000691017	6.26291e-05
172.097	0.00203434	8.98227e-05	0.000690353	6.23822e-05
172.245	0.00203179	8.97489e-05	0.000689677	6.21713e-05
172.393	0.0020289	8.96063e-05	0.000688908	6.2014e-05
172.541	0.00202612	8.94285e-05	0.000688182	6.18792e-05
172.69	0.00202359	8.92404e-05	0.000687545	6.17522e-05
172.838	0.00202109	8.90412e-05	0.00068692	6.16305e-05
172.986	0.00201817	8.90226e-05	0.000686115	6.14051e-05
173.134	0.00201517	8.89725e-05	0.00068529	6.12036e-05
173.282	0.00201227	8.88816e-05	0.000684508	6.10236e-05
173.43	0.00200952	8.87514e-05	0.000683784	6.08634e-05
173.578	0.00200684	8.85679e-05	0.000683094	6.07295e-05
173.726	0.00200436	8.83787e-05	0.000682473	6.06018e-05
173.874	0.00200144	8.82154e-05	0.000681695	6.04534e-05
174.023	0.00199844	8.81643e-05	0.000680865	6.02297e-05
174.171	0.00199566	8.80931e-05	0.00068011	6.00159e-05
174.319	0.00199313	8.80057e-05	0.000679444	5.98119e-05
174.467	0.00199047	8.78507e-05	0.000678747	5.96466e-05
174.615	0.00198748	8.76231e-05	0.000677963	5.95329e-05
174.763	0.00198478	8.74034e-05	0.000677274	5.94216e-05
174.911	0.00198197	8.73335e-05	0.000676512	5.92164e-05
175.059	0.00197919	8.73054e-05	0.000675747	5.89852e-05
175.207	0.00197612	8.72082e-05	0.000674908	5.88004e-05
175.355	0.00197313	8.7095e-05	0.000674098	5.86369e-05
175.504	0.00197019	8.6929e-05	0.000673318	5.85006e-05
175.652	0.00196736	8.6723e-05	0.000672584	5.83845e-05
175.8	0.00196473	8.65145e-05	0.000671916	5.82692e-05
175.948	0.00196169	8.64974e-05	0.000671065	5.80343e-05
176.096	0.00195858	8.64278e-05	0.000670201	5.78265e-05
176.244	0.00195553	8.63071e-05	0.000669367	5.76437e-05
176.392	0.00195284	8.61891e-05	0.000668653	5.7463e-05
176.54	0.00195021	8.60237e-05	0.000667971	5.73074e-05
176.688	0.00194733	8.57867e-05	0.000667218	5.71906e-05
176.836	0.0019443	8.55905e-05	0.000666406	5.70464e-05
176.985	0.00194134	8.5573e-05	0.000665579	5.68095e-05
177.133	0.00193842	8.55131e-05	0.000664776	5.65969e-05
177.281	0.00193551	8.54042e-05	0.000663988	5.64132e-05
177.429	0.00193244	8.52379e-05	0.000663157	5.62651e-05
177.577	0.00192942	8.50501e-05	0.000662353	5.61423e-05
177.725	0.00192649	8.4831e-05	0.000661586	5.60386e-05
177.873	0.00192342	8.47308e-05	0.000660743	5.58567e-05
178.021	0.00192048	8.47178e-05	0.000659923	5.56259e-05
178.169	0.00191722	8.46173e-05	0.000659013	5.54387e-05
178.318	0.00191406	8.44751e-05	0.000658144	5.52738e-05
178.466	0.00191103	8.42944e-05	0.000657328	5.51291e-05
178.614	0.00190833	8.41191e-05	0.000656621	5.49867e-05
178.762	0.00190554	8.38899e-05	0.000655898	5.48705e-05
178.91	0.0019022	8.38142e-05	0.000654947	5.46504e-05
179.058	0.00189908	8.37423e-05	0.000654071	5.44317e-05
179.206	0.00189611	8.36553e-05	0.000653254	5.42309e-05
179.354	0.00189321	8.35337e-05	0.000652469	5.40575e-05
179.502	0.00189015	8.33377e-05	0.000651644	5.39234e-05
179.65	0.0018871	8.31209e-05	0.00065083	5.38069e-05
179.799	0.00188399	8.2935e-05	0.000649986	5.36718e-05
179.947	0.00188074	8.29027e-05	0.000649065	5.34544e-05
180.095	0.00187761	8.28435e-05	0.000648193	5.32528e-05
180.243	0.00187453	8.27537e-05	0.000647342	5.30706e-05
180.391	0.00187128	8.25834e-05	0.000646446	5.29269e-05
180.539	0.0018681	8.23687e-05	0.000645586	5.28059e-05
180.687	0.0018652	8.21569e-05	0.00064482	5.26883e-05
180.835	0.0018623	8.2074e-05	0.000644025	5.24941e-05
180.983	0.00185909	8.20181e-05	0.000643117	5.22735e-05
181.132	0.00185573	8.18881e-05	0.000642172	5.20868e-05
181.28	0.00185274	8.17752e-05	0.00064135	5.1901e-05
181.428	0.00184981	8.1612e-05	0.000640556	5.17417e-05
181.576	0.0018469	8.14218e-05	0.000639784	5.16097e-05
181.724	0.00184376	8.11651e-05	0.000638942	5.15113e-05
181.872	0.00184049	8.11165e-05	0.000638012	5.12942e-05
182.02	0.00183725	8.10548e-05	0.000637097	5.1085e-05
182.168	0.00183402	8.09533e-05	0.000636191	5.09044e-05
182.316	0.00183096	8.08483e-05	0.00063535	5.07389e-05
182.464	0.0018277	8.06645e-05	0.000634452	5.06095e-05
182.613	0.00182446	8.04394e-05	0.000633572	5.05015e-05
182.761	0.0018212	8.02257e-05	0.000632681	5.03812e-05
182.909	0.0018181	8.02229e-05	0.000631797	5.01475e-05
183.057	0.00181496	8.01653e-05	0.000630911	4.99393e-05
183.205	0.00181158	8.00198e-05	0.000629957	4.97685e-05
183.353	0.00180831	7.9842e-05	0.000629048	4.96168e-05
183.501	0.0018053	7.9665e-05	0.000628232	4.9473e-05
183.649	0.00180237	7.94534e-05	0.000627449	4.93481e-05
183.797	0.00179922	7.93166e-05	0.000626573	4.91746e-05
183.945	0.00179581	7.92516e-05	0.00062559	4.89636e-05
184.094	0.00179248	7.9159e-05	0.000624643	4.87721e-05
184.242	0.00178926	7.90389e-05	0.000623744	4.8601e-05
184.39	0.00178609	7.88707e-05	0.000622866	4.84574e-05
184.538	0.00178301	7.87064e-05	0.000622029	4.83311e-05
184.686	0.00177964	7.84507e-05	0.000621104	4.82417e-05
184.834	0.00177614	7.83647e-05	0.000620098	4.8051e-05
184.982	0.00177279	7.83059e-05	0.000619137	4.7849e-05
185.13	0.00176968	7.82467e-05	0.000618261	4.76557e-05
185.278	0.00176644	7.81127e-05	0.000617354	4.74946e-05
185.427	0.001763	7.78877e-05	0.000616391	4.73697e-05
185.575	0.00175985	7.76776e-05	0.000615528	4.72482e-05
185.723	0.00175677	7.74844e-05	0.000614687	4.71177e-05
185.871	0.0017536	7.74617e-05	0.000613776	4.68881e-05
186.019	0.00175021	7.73565e-05	0.000612803	4.66907e-05
186.167	0.00174689	7.72402e-05	0.000611859	4.65116e-05
186.315	0.00174358	7.70804e-05	0.000610929	4.6362e-05
186.463	0.00174036	7.68884e-05	0.000610037	4.62343e-05
186.611	0.0017373	7.66916e-05	0.000609206	4.61188e-05
186.759	0.00173397	7.65535e-05	0.000608265	4.59642e-05
186.908	0.00173039	7.6485e-05	0.000607222	4.57694e-05
187.056	0.00172686	7.63755e-05	0.000606204	4.55959e-05
187.204	0.00172363	7.6284e-05	0.000605294	4.54273e-05
187.352	0.00172048	7.61518e-05	0.000604415	4.52812e-05
187.5	0.00171711	7.59321e-05	0.000603474	4.51672e-05
187.648	0.00171372	7.56636e-05	0.000602532	4.50739e-05
187.796	0.00171043	7.56004e-05	0.000601589	4.48761e-05
187.944	0.00170715	7.55496e-05	0.000600644	4.46687e-05
188.092	0.0017039	7.54546e-05	0.000599716	4.44835e-05
188.241	0.00170052	7.52906e-05	0.000598753	4.43253e-05
188.389	0.00169726	7.51063e-05	0.000597839	4.41835e-05
188.537	0.00169403	7.48988e-05	0.000596941	4.40685e-05
188.685	0.0016908	7.468e-05	0.000596046	4.39601e-05
188.833	0.00168754	7.46745e-05	0.000595101	4.37414e-05
188.981	0.001684	7.45746e-05	0.000594069	4.35565e-05
189.129	0.00168048	7.44459e-05	0.000593054	4.33975e-05
189.277	0.00167704	7.42878e-05	0.000592074	4.32618e-05
189.425	0.00167389	7.41486e-05	0.000591195	4.31323e-05
189.573	0.00167067	7.39495e-05	0.000590303	4.30273e-05
189.722	0.0016671	7.375e-05	0.000589278	4.28975e-05
189.87	0.00166359	7.3685e-05	0.000588251	4.26996e-05
190.018	0.00166027	7.36166e-05	0.000587292	4.25123e-05
190.166	0.00165706	7.35183e-05	0.000586377	4.23442e-05
190.314	0.00165372	7.33388e-05	0.000585429	4.22066e-05
190.462	0.00165041	7.31315e-05	0.000584498	4.20833e-05
190.61	0.00164715	7.28895e-05	0.000583589	4.19785e-05
190.758	0.00164382	7.27934e-05	0.000582625	4.17977e-05
190.906	0.00164046	7.27418e-05	0.000581649	4.16033e-05
191.055	0.00163713	7.26629e-05	0.000580685	4.14257e-05
191.203	0.00163363	7.25001e-05	0.000579674	4.12804e-05
191.351	0.00163018	7.2301e-05	0.000578691	4.11584e-05
191.499	0.0016269	7.21177e-05	0.000577767	4.10535e-05
191.647	0.00162374	7.19402e-05	0.000576891	4.09537e-05
191.795	0.00162019	7.18894e-05	0.000575841	4.07599e-05
191.943	0.00161651	7.17655e-05	0.000574756	4.05909e-05
192.091	0.00161315	7.16747e-05	0.000573783	4.04253e-05
192.239	0.00160984	7.15403e-05	0.000572837	4.02824e-05
192.387	0.00160664	7.13792e-05	0.000571934	4.01576e-05
192.536	0.00160325	7.11341e-05	0.000570975	4.00577e-05
192.684	0.00159991	7.09629e-05	0.000570019	3.99219e-05
192.832	0.00159649	7.09008e-05	0.000569011	3.97237e-05
192.98	0.00159314	7.08076e-05	0.000568033	3.9544e-05
193.128	0.00158992	7.07205e-05	0.00056711	3.93816e-05
193.276	0.0015865	7.05494e-05	0.000566125	3.92502e-05
193.424	0.0015831	7.03395e-05	0.000565153	3.91404e-05
193.572	0.00157972	7.00932e-05	0.000564195	3.90513e-05
193.72	0.00157645	7.00327e-05	0.000563249	3.88863e-05
193.868	0.00157303	6.99946e-05	0.000562243	3.87074e-05
194.017	0.0015694	6.98631e-05	0.000561172	3.85553e-05
194.165	0.00156586	6.97055e-05	0.000560141	3.84207e-05
194.313	0.00156257	6.95609e-05	0.000559197	3.82961e-05
194.461	0.00155935	6.93858e-05	0.000558286	3.81898e-05
194.609	0.00155609	6.91598e-05	0.000557366	3.81016e-05
194.757	0.00155254	6.90854e-05	0.00055631	3.79132e-05
194.905	0.00154909	6.9e-05	0.00055529	3.77352e-05
195.053	0.00154576	6.88972e-05	0.00055432	3.75733e-05
195.201	0.00154248	6.87506e-05	0.000553372	3.74341e-05
195.35	0.00153935	6.86069e-05	0.000552482	3.73056e-05
195.498	0.00153591	6.83638e-05	0.000551495	3.72123e-05
195.646	0.00153248	6.81643e-05	0.000550503	3.71e-05
195.794	0.00152903	6.8111e-05	0.00054948	3.69178e-05
195.942	0.00152578	6.80732e-05	0.000548527	3.6746e-05
196.09	0.00152236	6.7963e-05	0.000547525	3.66057e-05
196.238	0.00151874	6.77597e-05	0.000546466	3.64952e-05
196.386	0.00151538	6.75795e-05	0.000545497	3.63928e-05
196.534	0.00151213	6.73857e-05	0.000544572	3.63044e-05
196.682	0.00150885	6.73021e-05	0.000543616	3.6159e-05
196.831	0.0015053	6.72082e-05	0.000542556	3.5991e-05
196.979	0.00150186	6.71066e-05	0.000541539	3.58324e-05
197.127	0.00149847	6.69665e-05	0.000540548	3.56944e-05
197.275	0.00149519	6.68012e-05	0.000539598	3.55748e-05
197.423	0.00149206	6.66344e-05	0.000538709	3.5468e-05
197.571	0.00148884	6.64105e-05	0.000537789	3.53758e-05
197.719	0.00148534	6.6319e-05	0.000536743	3.52021e-05
197.867	0.00148182	6.62163e-05	0.000535695	3.50414e-05
198.015	0.00147856	6.61449e-05	0.000534737	3.489e-05
198.164	0.00147535	6.6042e-05	0.000533804	3.47599e-05
198.312	0.00147193	6.58461e-05	0.000532807	3.46555e-05
198.46	0.00146842	6.5604e-05	0.000531788	3.45777e-05
198.608	0.00146514	6.54487e-05	0.000530837	3.44776e-05
198.756	0.00146174	6.5416e-05	0.000529822	3.43092e-05
198.904	0.00145837	6.53471e-05	0.000528821	3.41575e-05
199.052	0.00145488	6.52042e-05	0.000527787	3.40243e-05
199.2	0.00145152	6.50492e-05	0.000526802	3.39054e-05
199.348	0.00144826	6.4871e-05	0.000525855	3.38037e-05
199.496	0.00144504	6.46612e-05	0.000524932	3.37188e-05
199.645	0.00144189	6.45753e-05	0.000524011	3.35803e-05
199.793	0.00143842	6.44781e-05	0.000522968	3.34128e-05
199.941	0.00143502	6.43581e-05	0.000521956	3.32611e-05
200.089	0.00143166	6.4218e-05	0.000520964	3.31338e-05
200.237	0.00142854	6.4109e-05	0.000520058	3.30191e-05
200.385	0.00142534	6.39402e-05	0.000519134	3.29263e-05
200.533	0.00142191	6.36746e-05	0.000518137	3.28539e-05
200.681	0.00141845	6.35884e-05	0.000517096	3.27043e-05
200.829	0.00141508	6.35417e-05	0.000516088	3.25541e-05
200.977	0.00141181	6.34747e-05	0.000515116	3.24207e-05
201.126	0.00140842	6.33269e-05	0.000514114	3.23097e-05
201.274	0.00140507	6.31495e-05	0.000513129	3.22103e-05
201.422	0.00140177	6.29428e-05	0.00051217	3.21277e-05
201.57	0.00139855	6.27617e-05	0.000511234	3.20388e-05
201.718	0.00139526	6.27223e-05	0.000510245	3.18768e-05
201.866	0.001392	6.26586e-05	0.000509271	3.17247e-05
202.014	0.00138862	6.25115e-05	0.00050826	3.1593e-05
202.162	0.0013853	6.23353e-05	0.00050728	3.148e-05
202.31	0.00138217	6.21765e-05	0.000506371	3.13804e-05
202.459	0.00137913	6.20236e-05	0.000505496	3.12993e-05
202.607	0.00137582	6.18796e-05	0.000504513	3.11858e-05
202.755	0.00137229	6.17616e-05	0.000503441	3.10382e-05
202.903	0.00136902	6.16893e-05	0.000502462	3.08993e-05
203.051	0.00136574	6.1587e-05	0.000501488	3.07864e-05
203.199	0.00136254	6.14659e-05	0.000500548	3.06918e-05
203.347	0.00135918	6.12537e-05	0.000499556	3.06144e-05
203.495	0.00135594	6.1045e-05	0.00049861	3.0545e-05
203.643	0.0013526	6.09595e-05	0.000497607	3.04102e-05
203.791	0.0013493	6.08894e-05	0.000496609	3.02693e-05
203.94	0.00134615	6.08288e-05	0.000495674	3.01394e-05
204.088	0.00134287	6.06813e-05	0.000494696	3.00261e-05
204.236	0.00133963	6.04977e-05	0.000493736	2.99294e-05
204.384	0.00133642	6.0281e-05	0.000492796	2.98498e-05
204.532	0.00133345	6.01356e-05	0.000491939	2.97647e-05
204.68	0.00133026	6.01043e-05	0.000490975	2.96124e-05
204.828	0.00132685	5.99834e-05	0.00048994	2.94788e-05
204.976	0.00132351	5.98443e-05	0.000488934	2.93618e-05
205.124	0.00132037	5.9729e-05	0.000488004	2.92587e-05
205.273	0.00131728	5.95903e-05	0.000487095	2.91757e-05
205.421	0.00131409	5.94038e-05	0.000486161	2.91142e-05
205.569	0.00131077	5.92418e-05	0.000485165	2.90205e-05
205.717	0.00130743	5.9174e-05	0.000484147	2.88835e-05
205.865	0.0013042	5.90987e-05	0.000483172	2.87603e-05
206.013	0.001301	5.89865e-05	0.000482217	2.86551e-05
206.161	0.00129795	5.88795e-05	0.000481317	2.85601e-05
206.309	0.00129471	5.86661e-05	0.000480354	2.84814e-05
206.457	0.00129155	5.84406e-05	0.000479424	2.84153e-05
206.605	0.00128838	5.83487e-05	0.000478472	2.82913e-05
206.754	0.00128536	5.83273e-05	0.000477562	2.81521e-05
206.902	0.00128223	5.82324e-05	0.00047662	2.80286e-05
207.05	0.00127891	5.80502e-05	0.000475617	2.79284e-05
207.198	0.00127578	5.78975e-05	0.000474689	2.78422e-05
207.346	0.00127275	5.77384e-05	0.000473798	2.77719e-05
207.494	0.00126979	5.75832e-05	0.000472933	2.77103e-05
207.642	0.00126644	5.75004e-05	0.000471907	2.75797e-05
207.79	0.00126317	5.74197e-05	0.000470909	2.74597e-05
207.938	0.00125995	5.73096e-05	0.000469932	2.73565e-05
208.086	0.00125681	5.71824e-05	0.000468993	2.72695e-05
208.235	0.00125381	5.70574e-05	0.000468108	2.71963e-05
208.383	0.00125074	5.68715e-05	0.000467201	2.71321e-05
208.531	0.00124757	5.66989e-05	0.00046625	2.70467e-05
208.679	0.00124434	5.66094e-05	0.000465258	2.69175e-05
208.827	0.00124133	5.65582e-05	0.00046435	2.67984e-05
208.975	0.00123838	5.64831e-05	0.000463468	2.66948e-05
209.123	0.00123527	5.63134e-05	0.000462537	2.66042e-05
209.271	0.00123213	5.60964e-05	0.0004616	2.65306e-05
209.419	0.00122918	5.5929e-05	0.000460733	2.64713e-05
209.568	0.00122615	5.58525e-05	0.000459818	2.63678e-05
209.716	0.00122307	5.58012e-05	0.000458879	2.62495e-05
209.864	0.00121988	5.56779e-05	0.000457904	2.61424e-05
210.012	0.00121674	5.55553e-05	0.000456954	2.60551e-05
210.16	0.00121368	5.5416e-05	0.000456036	2.59844e-05
210.308	0.00121066	5.52498e-05	0.00045514	2.59289e-05
210.456	0.00120779	5.51057e-05	0.000454298	2.588e-05
210.604	0.00120458	5.50196e-05	0.000453305	2.57575e-05
210.752	0.00120143	5.49231e-05	0.000452338	2.56446e-05
210.9	0.00119835	5.48095e-05	0.000451404	2.55464e-05
211.049	0.0011955	5.47325e-05	0.000450556	2.5461e-05
211.197	0.00119261	5.4597e-05	0.000449697	2.53895e-05
211.345	0.00118955	5.43623e-05	0.000448779	2.53274e-05
211.493	0.00118658	5.41944e-05	0.000447889	2.52503e-05
211.641	0.0011836	5.41574e-05	0.000446978	2.51305e-05
211.789	0.00118067	5.41105e-05	0.000446088	2.50276e-05
211.937	0.00117763	5.39886e-05	0.000445165	2.49391e-05
212.085	0.00117462	5.38394e-05	0.000444253	2.48609e-05
212.233	0.00117163	5.36698e-05	0.000443357	2.48006e-05
212.382	0.0011687	5.3501e-05	0.000442485	2.47573e-05
212.53	0.00116574	5.34193e-05	0.000441588	2.46761e-05
212.678	0.00116275	5.33767e-05	0.000440668	2.45698e-05
212.826	0.00115965	5.3257e-05	0.000439715	2.44738e-05
212.974	0.00115662	5.31161e-05	0.000438791	2.43928e-05
213.122	0.00115376	5.29951e-05	0.000437934	2.43254e-05
213.27	0.00115103	5.28805e-05	0.000437127	2.4271e-05
213.418	0.00114816	5.26842e-05	0.000436275	2.42223e-05
213.566	0.00114507	5.25638e-05	0.000435315	2.41101e-05
213.714	0.00114219	5.25055e-05	0.000434435	2.40024e-05
213.863	0.00113935	5.24237e-05	0.000433575	2.39096e-05
214.011	0.00113655	5.23321e-05	0.00043273	2.38377e-05
214.159	0.00113359	5.21503e-05	0.000431835	2.3775e-05
214.307	0.00113073	5.19751e-05	0.000430979	2.37234e-05
214.455	0.00112788	5.1822e-05	0.00043012	2.36661e-05
214.603	0.00112492	5.17717e-05	0.000429205	2.35671e-05
214.751	0.00112207	5.17375e-05	0.000428334	2.34813e-05
214.899	0.00111911	5.16221e-05	0.000427425	2.34025e-05
215.047	0.00111618	5.14759e-05	0.000426533	2.33364e-05
215.195	0.00111329	5.13016e-05	0.00042566	2.32844e-05
215.344	0.00111063	5.11796e-05	0.000424874	2.32435e-05
215.492	0.00110787	5.10967e-05	0.000424036	2.31706e-05
215.64	0.00110489	5.09916e-05	0.000423109	2.30676e-05
215.788	0.00110197	5.08733e-05	0.000422211	2.29763e-05
215.936	0.00109925	5.07846e-05	0.000421385	2.2899e-05
216.084	0.00109658	5.06762e-05	0.000420584	2.28364e-05
216.232	0.00109386	5.05208e-05	0.000419771	2.27869e-05
216.38	0.00109106	5.03184e-05	0.000418929	2.27446e-05
216.528	0.0010882	5.02411e-05	0.000418043	2.26514e-05
216.677	0.00108539	5.0184e-05	0.000417178	2.25614e-05
216.825	0.00108261	5.00995e-05	0.000416325	2.24862e-05
216.973	0.00107989	5.00272e-05	0.000415501	2.24275e-05
217.121	0.00107701	4.98535e-05	0.000414621	2.23749e-05
217.269	0.00107421	4.96713e-05	0.000413773	2.23348e-05
217.417	0.00107149	4.95245e-05	0.000412953	2.22928e-05
217.565	0.00106881	4.95232e-05	0.000412128	2.22037e-05
217.713	0.00106604	4.94536e-05	0.000411274	2.21205e-05
217.861	0.00106317	4.93003e-05	0.000410383	2.20437e-05
218.009	0.00106047	4.91775e-05	0.000409564	2.1981e-05
218.158	0.00105788	4.90526e-05	0.000408785	2.1932e-05
218.306	0.00105536	4.89246e-05	0.000408039	2.18947e-05
218.454	0.00105262	4.87758e-05	0.000407201	2.18263e-05
218.602	0.00104986	4.87058e-05	0.000406343	2.17336e-05
218.75	0.00104712	4.86163e-05	0.000405496	2.16556e-05
218.898	0.00104445	4.8518e-05	0.000404678	2.15926e-05
219.046	0.00104188	4.84252e-05	0.000403902	2.15448e-05
219.194	0.00103923	4.82762e-05	0.000403098	2.15038e-05
219.342	0.00103651	4.80877e-05	0.000402275	2.14732e-05
219.491	0.00103372	4.79915e-05	0.000401407	2.13993e-05
219.639	0.00103109	4.79637e-05	0.000400593	2.13245e-05
219.787	0.00102851	4.79197e-05	0.000399804	2.12613e-05
219.935	0.00102581	4.77862e-05	0.000398972	2.12009e-05
220.083	0.0010231	4.76077e-05	0.00039814	2.11502e-05
220.231	0.00102059	4.74758e-05	0.000397388	2.11132e-05
220.379	0.00101811	4.73436e-05	0.000396644	2.10784e-05
220.527	0.00101552	4.73049e-05	0.000395842	2.09945e-05
220.675	0.00101285	4.71979e-05	0.000395008	2.09116e-05
220.823	0.00101026	4.70946e-05	0.000394212	2.08413e-05
220.972	0.0010077	4.69837e-05	0.000393431	2.07895e-05
221.12	0.00100518	4.68517e-05	0.000392665	2.07513e-05
221.268	0.00100277	4.67386e-05	0.000391945	2.07243e-05
221.416	0.00100014	4.65934e-05	0.000391135	2.06699e-05
221.564	0.000997444	4.65188e-05	0.00039029	2.05935e-05
221.712	0.000994799	4.64343e-05	0.000389466	2.05303e-05
221.86	0.000992347	4.63905e-05	0.000388718	2.04822e-05
222.008	0.000989859	4.62928e-05	0.000387959	2.0442e-05
222.156	0.000987231	4.61011e-05	0.000387152	2.04021e-05
222.305	0.00098473	4.59286e-05	0.000386395	2.03735e-05
222.453	0.000982256	4.58728e-05	0.000385632	2.03105e-05
222.601	0.000979809	4.58434e-05	0.000384875	2.02418e-05
222.749	0.000977282	4.57449e-05	0.000384092	2.01776e-05
222.897	0.000974784	4.56211e-05	0.000383323	2.01188e-05
223.045	0.000972339	4.54812e-05	0.000382578	2.00724e-05
223.193	0.000969957	4.53429e-05	0.000381859	2.00407e-05
223.341	0.000967597	4.52091e-05	0.000381151	2.00188e-05
223.489	0.000965125	4.51762e-05	0.000380379	1.99452e-05
223.637	0.000962557	4.50768e-05	0.000379573	1.98749e-05
223.786	0.00096003	4.4965e-05	0.000378786	1.98179e-05
223.934	0.000957606	4.48794e-05	0.000378043	1.97804e-05
224.082	0.000955294	4.4804e-05	0.000377344	1.97562e-05
224.23	0.000952867	4.46485e-05	0.000376605	1.97313e-05
224.378	0.000950328	4.44818e-05	0.000375817	1.96876e-05
224.526	0.000947897	4.44432e-05	0.000375057	1.96204e-05
224.674	0.000945513	4.43894e-05	0.000374318	1.95637e-05
224.822	0.000943196	4.43256e-05	0.000373608	1.95183e-05
224.97	0.000940761	4.41748e-05	0.000372857	1.94723e-05
225.118	0.00093843	4.40317e-05	0.000372147	1.94364e-05
225.267	0.000936143	4.38764e-05	0.000371457	1.94102e-05
225.415	0.000933814	4.37945e-05	0.000370738	1.93551e-05
225.563	0.000931515	4.37712e-05	0.000370026	1.92964e-05
225.711	0.00092911	4.36771e-05	0.000369275	1.92384e-05
225.859	0.000926722	4.35586e-05	0.000368534	1.91906e-05
226.007	0.000924359	4.34187e-05	0.000367806	1.9155e-05
226.155	0.000922166	4.3332e-05	0.000367146	1.9138e-05
226.303	0.00091993	4.32125e-05	0.000366472	1.9128e-05
226.451	0.000917447	4.31268e-05	0.000365684	1.90611e-05
226.6	0.000915016	4.30353e-05	0.000364917	1.90017e-05
226.748	0.000912745	4.2977e-05	0.000364214	1.8957e-05
226.896	0.000910526	4.29032e-05	0.000363535	1.89236e-05
227.044	0.00090829	4.27852e-05	0.000362852	1.88962e-05
227.192	0.000906012	4.26165e-05	0.000362156	1.88679e-05
227.34	0.000903774	4.24886e-05	0.00036147	1.88326e-05
227.488	0.000901523	4.24438e-05	0.000360766	1.87704e-05
227.636	0.000899296	4.2378e-05	0.000360075	1.87174e-05
227.784	0.00089716	4.23215e-05	0.000359421	1.86748e-05
227.932	0.000894858	4.21767e-05	0.000358706	1.86341e-05
228.081	0.000892615	4.20278e-05	0.000358016	1.86056e-05
228.229	0.000890455	4.18893e-05	0.000357362	1.85893e-05
228.377	0.000888347	4.18548e-05	0.000356716	1.85541e-05
228.525	0.000886077	4.18063e-05	0.000356001	1.85028e-05
228.673	0.000883708	4.16857e-05	0.00035525	1.84516e-05
228.821	0.000881491	4.15961e-05	0.000354562	1.84154e-05
228.969	0.000879361	4.15086e-05	0.00035391	1.83916e-05
229.117	0.000877305	4.14192e-05	0.000353289	1.83787e-05
229.265	0.000875121	4.12452e-05	0.000352621	1.83609e-05
229.414	0.000872906	4.11822e-05	0.000351923	1.83023e-05
229.562	0.000870717	4.11114e-05	0.000351236	1.82483e-05
229.71	0.000868595	4.10364e-05	0.000350578	1.82055e-05
229.858	0.000866567	4.09667e-05	0.000349959	1.81751e-05
230.006	0.000864493	4.08433e-05	0.000349325	1.81442e-05
230.154	0.000862378	4.06833e-05	0.000348677	1.81199e-05
230.302	0.000860246	4.05414e-05	0.000348021	1.8094e-05
230.45	0.000858169	4.05237e-05	0.000347371	1.80455e-05
230.598	0.00085613	4.04975e-05	0.000346739	1.80066e-05
230.746	0.000853969	4.03927e-05	0.000346061	1.79655e-05
230.895	0.000851765	4.02522e-05	0.000345371	1.79338e-05
231.043	0.000849738	4.01575e-05	0.000344751	1.79184e-05
231.191	0.000847747	4.00489e-05	0.000344148	1.79115e-05
231.339	0.000845708	3.99807e-05	0.000343517	1.78831e-05
231.487	0.000843538	3.98968e-05	0.000342828	1.7829e-05
231.635	0.00084146	3.9821e-05	0.000342176	1.77849e-05
231.783	0.00083944	3.97366e-05	0.00034155	1.77514e-05
231.931	0.00083746	3.96343e-05	0.000340944	1.77276e-05
232.079	0.000835585	3.9547e-05	0.00034038	1.77141e-05
232.227	0.00083359	3.93785e-05	0.000339771	1.76938e-05
232.376	0.000831542	3.92972e-05	0.000339127	1.7641e-05
232.524	0.00082949	3.92273e-05	0.00033848	1.75948e-05
232.672	0.000827593	3.92009e-05	0.000337896	1.75655e-05
232.82	0.000825654	3.91269e-05	0.000337298	1.75403e-05
232.968	0.000823594	3.89693e-05	0.000336655	1.7511e-05
233.116	0.000821612	3.88328e-05	0.000336046	1.74967e-05
233.264	0.000819705	3.87416e-05	0.000335464	1.74875e-05
233.412	0.000817753	3.8731e-05	0.000334851	1.74497e-05
233.56	0.000815733	3.86595e-05	0.000334212	1.74105e-05
233.709	0.000813738	3.85664e-05	0.000333586	1.73743e-05
233.857	0.000811794	3.8462e-05	0.000332983	1.73478e-05
234.005	0.000809925	3.8358e-05	0.000332412	1.73322e-05
234.153	0.000808108	3.82475e-05	0.000331864	1.73253e-05
234.301	0.000806257	3.81712e-05	0.000331294	1.72978e-05
234.449	0.000804277	3.80864e-05	0.000330665	1.72454e-05
234.597	0.000802344	3.79933e-05	0.000330058	1.72021e-05
234.745	0.000800519	3.79236e-05	0.000329496	1.71739e-05
234.893	0.000798765	3.78704e-05	0.000328964	1.71614e-05
235.041	0.000796905	3.77427e-05	0.000328392	1.71447e-05
235.19	0.000794988	3.75665e-05	0.000327801	1.71286e-05
235.338	0.000793134	3.75195e-05	0.000327219	1.7093e-05
235.486	0.000791261	3.74886e-05	0.000326629	1.70608e-05
235.634	0.00078944	3.7452e-05	0.000326062	1.70381e-05
235.782	0.000787516	3.73355e-05	0.000325457	1.70097e-05
235.93	0.000785684	3.72286e-05	0.00032489	1.69912e-05
236.078	0.000783895	3.71104e-05	0.000324343	1.6981e-05
236.226	0.000782136	3.6998e-05	0.000323807	1.69732e-05
236.374	0.00078037	3.69858e-05	0.000323254	1.69376e-05
236.523	0.000778529	3.69102e-05	0.000322673	1.68962e-05
236.671	0.000776712	3.68139e-05	0.000322104	1.6861e-05
236.819	0.000774927	3.66993e-05	0.00032155	1.68344e-05
236.967	0.000773307	3.66312e-05	0.000321065	1.68246e-05
237.115	0.000771651	3.65325e-05	0.000320567	1.68204e-05
237.263	0.000769829	3.64059e-05	0.000319996	1.67924e-05
237.411	0.000767981	3.63292e-05	0.000319406	1.67487e-05
237.559	0.000766262	3.62887e-05	0.00031887	1.67199e-05
237.707	0.000764569	3.6239e-05	0.000318346	1.67021e-05
237.855	0.000762834	3.61549e-05	0.000317809	1.66899e-05
238.004	0.000761081	3.60229e-05	0.000317264	1.66741e-05
238.152	0.000759417	3.58985e-05	0.000316755	1.66699e-05
238.3	0.00075773	3.58484e-05	0.000316226	1.66437e-05
238.448	0.000756037	3.58059e-05	0.000315693	1.66135e-05
238.596	0.000754425	3.5772e-05	0.000315194	1.65909e-05
238.744	0.000752703	3.56549e-05	0.000314653	1.65617e-05
238.892	0.00075104	3.55347e-05	0.000314138	1.65423e-05
239.04	0.000749452	3.54218e-05	0.000313657	1.65335e-05
239.188	0.000747976	3.53463e-05	0.000313221	1.65346e-05
239.336	0.000746327	3.53006e-05	0.000312701	1.64948e-05
239.485	0.000744568	3.51984e-05	0.000312138	1.64541e-05
239.633	0.000742925	3.51273e-05	0.000311625	1.64282e-05
239.781	0.00074135	3.50623e-05	0.000311141	1.64143e-05
239.929	0.000739827	3.49977e-05	0.000310681	1.64109e-05
240.077	0.000738166	3.48583e-05	0.000310167	1.64031e-05
240.225	0.000736524	3.47646e-05	0.000309656	1.63879e-05
240.373	0.000734841	3.47158e-05	0.000309119	1.63545e-05
240.521	0.000733215	3.46667e-05	0.000308607	1.63301e-05
240.669	0.000731663	3.4623e-05	0.000308128	1.63162e-05
240.818	0.000730075	3.45313e-05	0.000307637	1.62996e-05
240.966	0.000728473	3.44033e-05	0.000307142	1.62851e-05
241.114	0.000726904	3.42649e-05	0.000306663	1.62775e-05
241.262	0.000725392	3.42251e-05	0.000306197	1.62567e-05
241.41	0.000723886	3.42076e-05	0.00030573	1.62303e-05
241.558	0.000722288	3.41182e-05	0.000305227	1.61969e-05
241.706	0.000720662	3.3996e-05	0.000304716	1.61683e-05
241.854	0.000719168	3.39212e-05	0.000304261	1.61586e-05
242.002	0.000717694	3.38352e-05	0.000303816	1.61568e-05
242.15	0.000716249	3.37373e-05	0.000303382	1.61589e-05
242.299	0.00071464	3.36661e-05	0.000302865	1.61204e-05
242.447	0.000713072	3.3615e-05	0.000302366	1.60932e-05
242.595	0.000711553	3.35581e-05	0.000301889	1.60749e-05
242.743	0.000710067	3.34872e-05	0.000301428	1.60646e-05
242.891	0.00070867	3.34289e-05	0.000301006	1.60641e-05
243.039	0.000707178	3.32967e-05	0.000300546	1.60555e-05
243.187	0.0007057	3.31888e-05	0.000300089	1.60419e-05
243.335	0.000704191	3.31337e-05	0.000299609	1.60096e-05
243.483	0.000702825	3.31202e-05	0.00029919	1.59918e-05
243.632	0.000701428	3.30624e-05	0.00029876	1.59747e-05
243.78	0.000699939	3.29297e-05	0.000298294	1.59509e-05
243.928	0.000698539	3.28118e-05	0.000297867	1.59387e-05
244.076	0.000697214	3.27214e-05	0.000297472	1.59407e-05
244.224	0.000695857	3.26839e-05	0.000297055	1.59283e-05
244.372	0.000694394	3.26258e-05	0.00029659	1.58993e-05
244.52	0.000692945	3.25517e-05	0.000296132	1.58728e-05
244.668	0.000691524	3.2474e-05	0.000295688	1.58567e-05
244.816	0.000690148	3.24017e-05	0.000295264	1.58526e-05
244.964	0.000688813	3.23225e-05	0.00029486	1.58566e-05
245.113	0.000687499	3.22292e-05	0.000294465	1.58615e-05
245.261	0.000686034	3.21608e-05	0.000293994	1.58289e-05
245.409	0.000684605	3.20929e-05	0.000293539	1.5801e-05
245.557	0.000683277	3.20455e-05	0.000293128	1.57852e-05
245.705	0.000682038	3.20111e-05	0.000292755	1.57807e-05
245.853	0.000680715	3.19062e-05	0.00029235	1.57699e-05
246.001	0.000679355	3.17565e-05	0.000291931	1.57586e-05
246.149	0.000678106	3.1671e-05	0.000291556	1.57521e-05
246.297	0.000676817	3.16424e-05	0.000291153	1.57261e-05
246.445	0.000675544	3.16162e-05	0.000290759	1.57101e-05
246.594	0.000674175	3.1519e-05	0.000290326	1.56878e-05
246.742	0.000672881	3.14344e-05	0.000289927	1.56756e-05
246.89	0.000671616	3.13407e-05	0.000289541	1.56718e-05
247.038	0.000670365	3.12476e-05	0.000289164	1.56782e-05
247.186	0.000669127	3.12149e-05	0.000288783	1.56736e-05
247.334	0.000667782	3.11627e-05	0.000288353	1.56472e-05
247.482	0.000666456	3.10936e-05	0.000287932	1.56254e-05
247.63	0.00066516	3.10095e-05	0.000287526	1.56109e-05
247.778	0.000664008	3.09671e-05	0.000287183	1.56118e-05
247.927	0.000662849	3.08933e-05	0.000286838	1.56154e-05
248.075	0.000661606	3.07534e-05	0.000286459	1.56111e-05
248.223	0.000660316	3.06778e-05	0.000286049	1.55819e-05
248.371	0.000659133	3.06469e-05	0.000285682	1.55609e-05
248.519	0.000657985	3.06065e-05	0.000285333	1.55473e-05
248.667	0.00065681	3.05351e-05	0.000284973	1.55377e-05
248.815	0.000655584	3.04244e-05	0.000284595	1.55273e-05
248.963	0.000654418	3.03222e-05	0.000284243	1.55269e-05
249.111	0.000653281	3.02399e-05	0.000283902	1.55284e-05
249.259	0.000652078	3.02104e-05	0.000283522	1.55081e-05
249.408	0.000650917	3.01966e-05	0.00028316	1.54966e-05
249.556	0.000649662	3.01096e-05	0.000282761	1.54788e-05
249.704	0.000648462	3.00214e-05	0.000282387	1.547e-05
249.852	0.000647329	2.99388e-05	0.000282043	1.54712e-05
250	0.000646305	2.98849e-05	0.000281747	1.54843e-05
250.148	0.000645175	2.9817e-05	0.0002814	1.54755e-05
250.296	0.000643936	2.97331e-05	0.000281	1.54448e-05
250.444	0.000642805	2.96771e-05	0.000280648	1.54263e-05
250.592	0.000641744	2.96276e-05	0.000280327	1.54177e-05
250.741	0.000640736	2.95769e-05	0.000280031	1.54181e-05
250.889	0.000639634	2.94532e-05	0.000279697	1.54122e-05
251.037	0.000638572	2.93454e-05	0.000279381	1.54149e-05
251.185	0.000637449	2.9291e-05	0.000279027	1.5396e-05
251.333	0.000636353	2.92547e-05	0.000278684	1.5379e-05
251.481	0.000635313	2.9225e-05	0.000278367	1.53716e-05
251.629	0.000634226	2.91587e-05	0.000278031	1.53639e-05
251.777	0.000633115	2.90636e-05	0.000277686	1.53603e-05
251.925	0.000632035	2.8959e-05	0.000277357	1.53638e-05
252.073	0.000631055	2.88977e-05	0.00027707	1.53748e-05
252.222	0.000630034	2.88976e-05	0.000276753	1.53613e-05
252.37	0.000628933	2.88341e-05	0.000276404	1.53409e-05
252.518	0.000627824	2.87387e-05	0.000276053	1.53232e-05
252.666	0.000626852	2.86838e-05	0.000275762	1.53201e-05
252.814	0.000625909	2.86161e-05	0.000275486	1.53243e-05
252.962	0.000624982	2.85322e-05	0.000275218	1.53329e-05
253.11	0.000623954	2.84286e-05	0.000274902	1.53205e-05
253.258	0.000622938	2.83814e-05	0.000274583	1.52973e-05
253.406	0.00062194	2.83362e-05	0.000274274	1.52841e-05
253.555	0.000620965	2.8281e-05	0.000273976	1.52789e-05
253.703	0.00062006	2.82382e-05	0.00027371	1.52831e-05
253.851	0.000619068	2.81309e-05	0.000273409	1.52821e-05
253.999	0.000618091	2.80286e-05	0.000273115	1.52906e-05
254.147	0.000617074	2.79759e-05	0.000272794	1.52798e-05
254.295	0.000616158	2.79817e-05	0.000272514	1.52728e-05
254.443	0.000615213	2.79473e-05	0.000272224	1.52663e-05
254.591	0.000614191	2.78471e-05	0.000271902	1.52547e-05
254.739	0.000613248	2.7759e-05	0.000271616	1.52535e-05
254.887	0.000612397	2.76911e-05	0.000271371	1.52633e-05
255.036	0.000611577	2.76246e-05	0.00027114	1.52773e-05
255.184	0.000610622	2.75759e-05	0.000270838	1.52561e-05
255.332	0.000609683	2.75138e-05	0.000270545	1.52362e-05
255.48	0.000608785	2.74471e-05	0.000270271	1.52241e-05
255.628	0.000607927	2.73865e-05	0.000270016	1.52231e-05
255.776	0.000607091	2.73222e-05	0.000269773	1.52316e-05
255.924	0.000606268	2.72462e-05	0.000269536	1.52424e-05
256.072	0.000605355	2.71519e-05	0.000269256	1.52384e-05
256.22	0.000604412	2.7102e-05	0.000268955	1.52204e-05
256.368	0.000603533	2.70776e-05	0.000268683	1.52151e-05
256.517	0.000602732	2.70672e-05	0.000268447	1.52201e-05
256.665	0.000601855	2.69921e-05	0.000268179	1.52205e-05
256.813	0.000600949	2.68769e-05	0.000267902	1.52223e-05
256.961	0.000600165	2.67998e-05	0.000267678	1.52362e-05
257.109	0.000599355	2.67667e-05	0.000267434	1.52323e-05
257.257	0.000598557	2.67522e-05	0.000267192	1.52236e-05
257.405	0.000597677	2.66721e-05	0.000266917	1.52093e-05
257.553	0.000596874	2.66043e-05	0.000266675	1.52035e-05
257.701	0.000596101	2.65259e-05	0.00026645	1.52054e-05
257.85	0.000595366	2.64423e-05	0.000266243	1.52152e-05
257.998	0.000594666	2.63785e-05	0.000266051	1.52346e-05
258.146	0.000593821	2.63355e-05	0.000265784	1.52161e-05
258.294	0.000592985	2.62814e-05	0.000265521	1.52022e-05
258.442	0.000592168	2.62165e-05	0.000265269	1.51959e-05
258.59	0.000591458	2.61954e-05	0.000265065	1.52049e-05
258.738	0.000590732	2.61495e-05	0.000264855	1.52192e-05
258.886	0.000589932	2.60434e-05	0.000264615	1.52288e-05
259.034	0.000589135	2.59541e-05	0.000264373	1.5233e-05
259.182	0.000588387	2.59442e-05	0.000264144	1.52234e-05
259.331	0.00058767	2.59257e-05	0.000263929	1.52204e-05
259.479	0.000586942	2.58761e-05	0.000263712	1.52204e-05
259.627	0.000586187	2.57868e-05	0.000263484	1.52191e-05
259.775	0.000585495	2.57041e-05	0.000263286	1.52268e-05
259.923	0.00058485	2.56227e-05	0.00026311	1.52425e-05
260.071	0.00058417	2.55722e-05	0.000262911	1.52413e-05
260.219	0.000583508	2.55589e-05	0.000262715	1.52326e-05
260.367	0.000582742	2.54873e-05	0.000262476	1.52223e-05
260.515	0.000582021	2.54172e-05	0.000262258	1.52213e-05
260.664	0.000581353	2.53527e-05	0.000262065	1.52304e-05
260.812	0.000580778	2.53162e-05	0.000261914	1.5251e-05
260.96	0.000580122	2.52395e-05	0.000261728	1.52726e-05
261.108	0.00057933	2.51787e-05	0.000261471	1.52587e-05
261.256	0.000578626	2.51481e-05	0.000261253	1.52523e-05
261.404	0.000577985	2.51246e-05	0.000261064	1.5255e-05
261.552	0.000577393	2.50991e-05	0.000260899	1.52661e-05
261.7	0.000576717	2.50061e-05	0.000260699	1.52743e-05
261.848	0.000576105	2.49222e-05	0.000260528	1.52883e-05
261.996	0.000575491	2.48441e-05	0.000260354	1.52989e-05
262.145	0.000574862	2.48174e-05	0.000260164	1.52896e-05
262.293	0.000574285	2.47951e-05	0.000259999	1.52878e-05
262.441	0.000573683	2.47376e-05	0.000259824	1.52854e-05
262.589	0.000573055	2.46567e-05	0.000259639	1.5289e-05
262.737	0.000572445	2.45704e-05	0.000259464	1.53019e-05
262.885	0.00057193	2.45148e-05	0.000259332	1.53259e-05
263.033	0.000571396	2.44953e-05	0.000259184	1.53353e-05
263.181	0.00057074	2.44527e-05	0.000258978	1.53261e-05
263.329	0.000570055	2.43878e-05	0.000258761	1.53228e-05
263.477	0.000569494	2.43614e-05	0.0002586	1.53317e-05
263.626	0.000568959	2.43221e-05	0.000258453	1.53484e-05
263.774	0.000568441	2.42671e-05	0.000258314	1.53708e-05
263.922	0.000567867	2.4164e-05	0.000258153	1.53903e-05
264.07	0.000567287	2.41307e-05	0.000257977	1.53841e-05
264.218	0.000566731	2.41007e-05	0.000257811	1.538e-05
264.366	0.000566204	2.40605e-05	0.00025766	1.53833e-05
264.514	0.000565743	2.40292e-05	0.00025754	1.53942e-05
264.662	0.000565212	2.39392e-05	0.000257391	1.54032e-05
264.81	0.000564718	2.38469e-05	0.00025726	1.542e-05
264.959	0.00056421	2.37684e-05	0.000257122	1.54389e-05
265.107	0.000563743	2.37811e-05	0.00025699	1.54378e-05
265.255	0.00056324	2.37593e-05	0.000256844	1.54391e-05
265.403	0.000562663	2.36826e-05	0.000256668	1.54398e-05
265.551	0.000562136	2.36234e-05	0.000256514	1.54523e-05
265.699	0.000561686	2.35857e-05	0.000256397	1.54759e-05
265.847	0.00056127	2.35431e-05	0.000256296	1.55069e-05
265.995	0.000560762	2.34879e-05	0.000256149	1.55186e-05
266.143	0.000560229	2.34534e-05	0.000255984	1.5513e-05
266.291	0.000559735	2.34153e-05	0.000255839	1.55148e-05
266.44	0.000559293	2.33777e-05	0.000255718	1.55253e-05
266.588	0.000558885	2.33307e-05	0.000255615	1.55439e-05
266.736	0.000558496	2.32714e-05	0.000255521	1.55654e-05
266.884	0.000558061	2.31693e-05	0.00025541	1.5588e-05
267.032	0.000557593	2.31157e-05	0.000255272	1.55858e-05
267.18	0.000557175	2.30948e-05	0.000255156	1.55861e-05
267.328	0.000556812	2.30941e-05	0.000255065	1.5597e-05
267.476	0.000556371	2.30366e-05	0.000254941	1.56081e-05
267.624	0.000555902	2.29457e-05	0.000254807	1.56241e-05
267.773	0.000555536	2.28902e-05	0.00025472	1.56511e-05
267.921	0.000555169	2.28485e-05	0.000254632	1.56825e-05
268.069	0.000554764	2.28579e-05	0.000254516	1.56863e-05
268.217	0.000554279	2.28092e-05	0.000254366	1.56881e-05
268.365	0.000553866	2.27736e-05	0.000254249	1.56972e-05
268.513	0.000553483	2.27266e-05	0.000254147	1.57146e-05
268.661	0.000553137	2.26731e-05	0.000254064	1.57404e-05
268.809	0.000552849	2.26265e-05	0.000254009	1.57732e-05
268.957	0.000552477	2.25656e-05	0.000253911	1.57871e-05
269.105	0.000552073	2.25258e-05	0.000253792	1.5784e-05
269.254	0.000551691	2.24747e-05	0.000253685	1.57881e-05
269.402	0.000551424	2.24577e-05	0.00025363	1.58025e-05
269.55	0.000551134	2.24226e-05	0.000253567	1.58252e-05
269.698	0.000550767	2.23374e-05	0.000253471	1.58492e-05
269.846	0.000550423	2.22481e-05	0.000253388	1.58805e-05
269.994	0.000550113	2.22375e-05	0.000253309	1.58902e-05
270.142	0.000549793	2.22395e-05	0.000253223	1.58984e-05
270.29	0.000549448	2.22202e-05	0.000253128	1.5913e-05
270.438	0.000549074	2.21666e-05	0.000253022	1.59292e-05
270.586	0.000548763	2.21192e-05	0.000252946	1.59543e-05
270.735	0.000548495	2.20701e-05	0.000252891	1.59878e-05
270.883	0.000548241	2.20134e-05	0.000252844	1.6025e-05
271.031	0.000547964	2.20204e-05	0.000252772	1.60281e-05
271.179	0.000547612	2.19712e-05	0.000252669	1.60315e-05
271.327	0.000547306	2.19211e-05	0.000252589	1.60431e-05
271.475	0.000547053	2.18723e-05	0.000252534	1.60637e-05
271.623	0.000546895	2.18469e-05	0.000252524	1.60937e-05
271.771	0.00054668	2.1777e-05	0.000252489	1.61267e-05
271.919	0.000546363	2.16986e-05	0.000252406	1.61484e-05
272.068	0.000546076	2.1682e-05	0.000252327	1.61525e-05
272.216	0.000545843	2.16751e-05	0.000252273	1.61652e-05
272.364	0.000545648	2.16675e-05	0.000252238	1.61869e-05
272.512	0.000545352	2.16091e-05	0.000252161	1.62133e-05
272.66	0.000545112	2.15625e-05	0.00025211	1.62464e-05
272.808	0.00054489	2.15038e-05	0.000252069	1.62869e-05
272.956	0.000544657	2.14878e-05	0.000252014	1.63053e-05
273.104	0.000544445	2.14923e-05	0.000251965	1.63173e-05
273.252	0.000544211	2.14676e-05	0.000251908	1.63309e-05
273.4	0.00054397	2.14155e-05	0.00025185	1.63506e-05
273.549	0.00054376	2.1353e-05	0.000251809	1.63791e-05
273.697	0.000543645	2.13136e-05	0.000251811	1.64163e-05
273.845	0.000543561	2.12719e-05	0.000251829	1.64589e-05
273.993	0.000543329	2.12382e-05	0.000251767	1.64609e-05
274.141	0.000543072	2.11857e-05	0.000251695	1.64693e-05
274.289	0.000542917	2.11748e-05	0.00025167	1.64882e-05
274.437	0.000542781	2.11528e-05	0.000251656	1.65165e-05
274.585	0.000542655	2.11182e-05	0.000251649	1.65528e-05
274.733	0.000542468	2.10445e-05	0.000251615	1.65921e-05
274.882	0.000542298	2.10121e-05	0.000251586	1.66262e-05
275.03	0.000542103	2.10142e-05	0.000251537	1.66379e-05
275.178	0.000541934	2.10071e-05	0.000251501	1.66572e-05
275.326	0.000541825	2.10074e-05	0.000251493	1.6683e-05
275.474	0.000541653	2.09569e-05	0.00025146	1.67118e-05
275.622	0.00054152	2.09017e-05	0.000251446	1.67489e-05
275.77	0.000541413	2.08358e-05	0.000251446	1.67938e-05
275.918	0.000541364	2.08398e-05	0.000251463	1.68175e-05
276.066	0.000541253	2.08311e-05	0.000251449	1.68294e-05
276.214	0.000541078	2.07746e-05	0.000251408	1.68443e-05
276.363	0.000540966	2.07257e-05	0.000251397	1.6868e-05
276.511	0.000540917	2.0703e-05	0.000251416	1.69031e-05
276.659	0.000540892	2.06763e-05	0.000251448	1.69475e-05
276.807	0.000540815	2.06122e-05	0.000251458	1.69968e-05
276.955	0.000540669	2.05971e-05	0.000251424	1.70074e-05
277.103	0.000540541	2.059e-05	0.000251397	1.70245e-05
277.251	0.000540449	2.05887e-05	0.00025139	1.70514e-05
277.399	0.000540385	2.0577e-05	0.000251397	1.70873e-05
277.547	0.000540341	2.05558e-05	0.000251415	1.71275e-05
277.695	0.000540256	2.04956e-05	0.000251417	1.71734e-05
277.844	0.000540184	2.04458e-05	0.000251422	1.72146e-05
277.992	0.000540122	2.04508e-05	0.000251422	1.72289e-05
278.14	0.000540132	2.04677e-05	0.000251455	1.725e-05
278.288	0.000540069	2.04326e-05	0.000251458	1.72753e-05
278.436	0.000539986	2.0366e-05	0.000251455	1.73081e-05
278.584	0.000540009	2.03265e-05	0.0002515	1.73489e-05
278.732	0.00054006	2.02845e-05	0.000251561	1.73985e-05
278.88	0.000540076	2.02805e-05	0.000251598	1.74307e-05
279.028	0.000539973	2.02533e-05	0.000251576	1.74468e-05
279.177	0.000539935	2.02422e-05	0.000251584	1.74693e-05
279.325	0.000539917	2.02218e-05	0.000251605	1.75015e-05
279.473	0.000539915	2.02059e-05	0.000251634	1.75457e-05
279.621	0.000539963	2.01956e-05	0.000251688	1.75975e-05
279.769	0.000539966	2.01514e-05	0.000251723	1.76524e-05
279.917	0.00053991	2.01437e-05	0.000251719	1.76725e-05
280.065	0.000539865	2.01312e-05	0.000251721	1.76947e-05
280.213	0.000539931	2.01468e-05	0.000251773	1.77236e-05
280.361	0.000539995	2.01383e-05	0.000251827	1.77607e-05
280.509	0.000539995	2.00832e-05	0.000251855	1.7803e-05
280.658	0.000540024	2.00193e-05	0.000251899	1.78534e-05
280.806	0.000540135	1.99921e-05	0.000251977	1.79003e-05
280.954	0.000540202	1.99994e-05	0.000252024	1.79168e-05
281.102	0.000540242	1.99912e-05	0.000252061	1.79414e-05
281.25	0.000540241	1.99618e-05	0.000252081	1.79721e-05
281.398	0.000540297	1.99399e-05	0.000252129	1.8012e-05
281.546	0.00054039	1.99164e-05	0.000252196	1.80615e-05
281.694	0.000540492	1.98856e-05	0.000252269	1.81209e-05
281.842	0.000540582	1.98997e-05	0.000252329	1.81615e-05
281.991	0.000540559	1.9895e-05	0.000252333	1.81839e-05
282.139	0.00054058	1.98885e-05	0.000252357	1.82139e-05
282.287	0.000540651	1.98805e-05	0.000252407	1.82527e-05
282.435	0.000540816	1.98912e-05	0.000252501	1.8299e-05
282.583	0.000540929	1.986e-05	0.000252575	1.83524e-05
282.731	0.000541	1.97937e-05	0.000252632	1.8412e-05
282.879	0.000541084	1.97886e-05	0.000252682	1.84373e-05
283.027	0.000541212	1.97985e-05	0.00025275	1.84604e-05
283.175	0.000541379	1.98038e-05	0.000252839	1.84917e-05
283.323	0.000541468	1.97585e-05	0.000252895	1.85308e-05
283.472	0.000541594	1.97355e-05	0.000252969	1.85786e-05
283.62	0.000541735	1.97012e-05	0.000253052	1.86364e-05
283.768	0.000541903	1.96768e-05	0.000253148	1.86951e-05
283.916	0.000542036	1.9701e-05	0.000253215	1.87187e-05
284.064	0.000542131	1.97145e-05	0.000253264	1.87479e-05
284.212	0.000542206	1.97095e-05	0.000253309	1.87868e-05
284.36	0.000542312	1.9694e-05	0.00025337	1.88354e-05
284.508	0.00054251	1.96956e-05	0.000253473	1.88913e-05
284.656	0.000542744	1.96918e-05	0.000253596	1.89545e-05
284.805	0.000542872	1.96712e-05	0.000253665	1.90005e-05
284.953	0.000542944	1.96569e-05	0.000253701	1.90264e-05
285.101	0.00054313	1.96708e-05	0.000253791	1.90571e-05
285.249	0.000543339	1.96699e-05	0.000253893	1.90975e-05
285.397	0.000543565	1.96546e-05	0.000254006	1.91467e-05
285.545	0.000543737	1.96037e-05	0.000254097	1.92029e-05
285.693	0.000543967	1.95679e-05	0.000254215	1.92659e-05
285.841	0.000544145	1.95748e-05	0.000254299	1.93001e-05
285.989	0.000544323	1.95878e-05	0.00025438	1.93306e-05
286.137	0.000544551	1.96097e-05	0.000254486	1.93673e-05
286.286	0.000544712	1.9595e-05	0.000254563	1.94125e-05
286.434	0.000544889	1.95887e-05	0.000254651	1.94696e-05
286.582	0.000545088	1.95702e-05	0.000254752	1.95365e-05
286.73	0.000545391	1.95828e-05	0.000254898	1.96037e-05
286.878	0.000545582	1.96131e-05	0.000254981	1.96312e-05
287.026	0.000545711	1.96065e-05	0.000255038	1.96651e-05
287.174	0.000545902	1.9603e-05	0.000255125	1.97066e-05
287.322	0.000546178	1.96104e-05	0.000255252	1.97554e-05
287.47	0.000546487	1.96072e-05	0.000255397	1.98137e-05
287.618	0.000546749	1.95693e-05	0.000255524	1.98807e-05
287.767	0.000546993	1.95466e-05	0.000255637	1.99316e-05
287.915	0.000547222	1.95514e-05	0.000255734	1.99578e-05
288.063	0.000547481	1.95645e-05	0.000255847	1.99937e-05
288.211	0.000547754	1.95722e-05	0.000255969	2.00406e-05
288.359	0.000548042	1.95771e-05	0.000256099	2.00939e-05
288.507	0.000548284	1.95525e-05	0.000256212	2.01578e-05
288.655	0.000548551	1.95294e-05	0.000256338	2.02314e-05
288.803	0.00054881	1.95592e-05	0.00025645	2.02758e-05
288.951	0.000549112	1.96137e-05	0.000256577	2.03098e-05
289.1	0.000549339	1.96273e-05	0.000256672	2.03523e-05
289.248	0.000549549	1.96148e-05	0.000256764	2.04049e-05
289.396	0.000549863	1.96209e-05	0.000256904	2.04636e-05
289.544	0.000550216	1.96188e-05	0.000257064	2.05313e-05
289.692	0.000550599	1.9611e-05	0.00025724	2.06048e-05
289.84	0.000550819	1.96113e-05	0.000257327	2.06347e-05
289.988	0.00055111	1.9624e-05	0.000257447	2.06678e-05
290.136	0.000551423	1.96237e-05	0.00025758	2.07106e-05
290.284	0.000551772	1.96165e-05	0.000257732	2.07635e-05
290.432	0.000552151	1.96238e-05	0.0002579	2.08269e-05
290.581	0.000552483	1.96092e-05	0.000258048	2.08983e-05
290.729	0.000552794	1.96019e-05	0.000258183	2.09604e-05
290.877	0.000553062	1.96195e-05	0.00025829	2.09949e-05
291.025	0.000553418	1.96704e-05	0.000258436	2.10357e-05
291.173	0.000553765	1.97057e-05	0.000258581	2.10873e-05
291.321	0.000554046	1.97062e-05	0.0002587	2.1149e-05
291.469	0.000554356	1.96964e-05	0.000258835	2.12202e-05
291.617	0.000554768	1.97045e-05	0.000259017	2.12958e-05
291.765	0.000555147	1.97318e-05	0.000259175	2.13446e-05
291.914	0.000555483	1.97563e-05	0.000259309	2.13814e-05
292.062	0.000555788	1.97607e-05	0.000259431	2.1425e-05
292.21	0.000556157	1.97667e-05	0.000259585	2.14764e-05
292.358	0.000556569	1.97649e-05	0.000259761	2.15376e-05
292.506	0.000557002	1.97492e-05	0.00025995	2.1609e-05
292.654	0.00055747	1.9746e-05	0.000260155	2.16856e-05
292.802	0.000557769	1.97645e-05	0.000260269	2.17212e-05
292.95	0.000558101	1.9785e-05	0.000260399	2.17617e-05
293.098	0.000558474	1.98045e-05	0.000260551	2.18113e-05
293.246	0.000558938	1.98416e-05	0.000260744	2.18677e-05
293.395	0.000559323	1.98599e-05	0.000260906	2.19385e-05
293.543	0.000559667	1.98517e-05	0.000261052	2.20199e-05
293.691	0.000560069	1.98668e-05	0.000261221	2.20909e-05
293.839	0.000560466	1.99182e-05	0.000261375	2.21266e-05
293.987	0.000560901	1.99629e-05	0.000261549	2.21699e-05
294.135	0.000561256	1.99684e-05	0.00026169	2.22251e-05
294.283	0.000561677	1.99809e-05	0.000261863	2.22858e-05
294.431	0.000562117	1.99773e-05	0.000262048	2.23573e-05
294.579	0.000562605	1.99694e-05	0.000262257	2.24367e-05
294.727	0.000563082	1.99846e-05	0.000262453	2.24901e-05
294.876	0.0005635	2.00077e-05	0.000262614	2.25251e-05
295.024	0.000563886	2.00243e-05	0.000262765	2.25725e-05
295.172	0.000564294	2.00353e-05	0.000262928	2.26313e-05
295.32	0.00056479	2.00594e-05	0.000263133	2.26972e-05
295.468	0.000565317	2.00806e-05	0.000263355	2.27723e-05
295.616	0.000565759	2.0082e-05	0.000263541	2.2859e-05
295.764	0.000566099	2.01143e-05	0.000263666	2.29059e-05
295.912	0.000566543	2.01723e-05	0.000263837	2.29483e-05
[truncated: 1,378 more rows]

## Sheet: Figure 3b
Frequencies	normalized_GC_within_modules_mean	normalized_GC_within_modules_SEM	normalized_GC_across_modules_mean	normalized_GC_across_modules_SEM
0	0.0162886	0.0003747	0.0196428	0.00164346
0.148104	0.0176467	0.000550746	0.0212206	0.00166219
0.296209	0.0171112	0.000437285	0.0205972	0.00163228
0.444313	0.0173917	0.000496992	0.020918	0.00164155
0.592417	0.017186	0.000457637	0.0206744	0.00163076
0.740521	0.0172779	0.000481204	0.0207742	0.00163309
0.888626	0.017167	0.000464055	0.0206374	0.0016258
1.03673	0.0171723	0.000472074	0.0206339	0.00162302
1.18483	0.0171011	0.000465178	0.0205403	0.0016168
1.33294	0.0170643	0.000466293	0.0204852	0.00161092
1.48104	0.017003	0.000463427	0.0204002	0.00160309
1.62915	0.0169374	0.000460441	0.0203097	0.00159603
1.77725	0.0168702	0.000457833	0.0202164	0.00158914
1.92536	0.0167991	0.000455045	0.0201176	0.00158102
2.07346	0.016725	0.000452214	0.020014	0.0015719
2.22156	0.0166467	0.000449655	0.0199046	0.00156196
2.36967	0.0165644	0.00044762	0.0197898	0.0015516
2.51777	0.0164786	0.000445066	0.0196703	0.00154103
2.66588	0.016388	0.000441381	0.0195454	0.00153105
2.81398	0.016297	0.000438116	0.0194194	0.00152103
2.96209	0.0162022	0.000435145	0.0192885	0.00151016
3.11019	0.0161041	0.000432427	0.019153	0.00149848
3.25829	0.0160036	0.000429352	0.0190143	0.00148567
3.4064	0.0159037	0.00042669	0.018876	0.00147309
3.5545	0.0158004	0.00042314	0.0187342	0.00146099
3.70261	0.0156923	0.000419327	0.0185867	0.00144892
3.85071	0.0155824	0.000415738	0.018437	0.00143632
3.99882	0.0154729	0.000412359	0.0182876	0.00142349
4.14692	0.0153632	0.000408972	0.0181379	0.00141003
4.29502	0.0152527	0.000405448	0.0179871	0.00139578
4.44313	0.0151409	0.000402691	0.0178349	0.00138167
4.59123	0.015026	0.000399216	0.01768	0.00136899
4.73934	0.0149115	0.000395761	0.0175257	0.00135612
4.88744	0.0147972	0.000392234	0.0173716	0.0013426
5.03555	0.0146849	0.000389439	0.01722	0.00132935
5.18365	0.0145702	0.00038676	0.0170657	0.00131541
5.33175	0.0144554	0.000384059	0.0169114	0.00130098
5.47986	0.0143416	0.00038141	0.0167587	0.00128698
5.62796	0.014227	0.000378361	0.0166061	0.00127439
5.77607	0.0141127	0.000375339	0.0164539	0.00126135
5.92417	0.0139961	0.00037223	0.0162992	0.00124754
6.07227	0.0138819	0.000369742	0.0161474	0.00123396
6.22038	0.0137684	0.000367025	0.0159967	0.0012199
6.36848	0.013656	0.000364287	0.0158476	0.00120557
6.51659	0.0135426	0.000361206	0.0156979	0.00119188
6.66469	0.0134284	0.000358631	0.0155481	0.0011793
6.8128	0.0133153	0.000355975	0.0153998	0.00116634
6.9609	0.0132037	0.000353246	0.0152533	0.00115298
7.109	0.0130944	0.000350879	0.0151098	0.00113965
7.25711	0.0129863	0.000348846	0.0149678	0.00112634
7.40521	0.0128773	0.000346796	0.0148253	0.00111277
7.55332	0.0127675	0.000344179	0.0146826	0.00110027
7.70142	0.0126606	0.000342209	0.0145437	0.00108842
7.84953	0.0125549	0.000340066	0.0144063	0.00107619
7.99763	0.012449	0.000337811	0.014269	0.00106357
8.14573	0.0123429	0.000335421	0.0141316	0.00105058
8.29384	0.0122396	0.000333564	0.0139978	0.00103787
8.44194	0.0121373	0.00033146	0.0138654	0.00102519
8.59005	0.0120339	0.000328842	0.0137327	0.00101344
8.73815	0.0119313	0.000326542	0.0136009	0.00100173
8.88626	0.0118296	0.000324438	0.0134705	0.000989966
9.03436	0.0117298	0.000322336	0.0133425	0.000978022
9.18246	0.0116313	0.000319945	0.0132161	0.000965699
9.33057	0.0115359	0.00031827	0.0130935	0.000953809
9.47867	0.0114387	0.000316238	0.0129695	0.000942363
9.62678	0.0113415	0.00031412	0.0128458	0.000931585
9.77488	0.011246	0.000312004	0.0127245	0.000920656
9.92299	0.0111535	0.000310424	0.0126066	0.000909954
10.0711	0.0110623	0.000308688	0.0124904	0.000898997
10.2192	0.0109698	0.000306445	0.012373	0.000887545
10.3673	0.010879	0.000304478	0.0122576	0.000876216
10.5154	0.0107888	0.000302634	0.0121436	0.00086607
10.6635	0.0106998	0.000300765	0.0120312	0.000856105
10.8116	0.0106112	0.000298448	0.0119195	0.000845667
10.9597	0.0105233	0.000296528	0.0118087	0.000835355
11.1078	0.0104364	0.000294368	0.0116992	0.000824776
11.2559	0.0103513	0.000292193	0.0115917	0.0008141
11.404	0.0102677	0.000290076	0.0114863	0.000803556
11.5521	0.0101844	0.00028842	0.011382	0.000794475
11.7002	0.0101007	0.00028642	0.0112772	0.000785111
11.8483	0.0100181	0.000284197	0.0111738	0.000775485
11.9964	0.00993804	0.000282413	0.0110735	0.00076602
12.1445	0.00985984	0.000280735	0.0109753	0.000756526
12.2927	0.0097825	0.000278976	0.0108783	0.000746933
12.4408	0.00970345	0.000276667	0.0107796	0.000737499
12.5889	0.00962586	0.000274974	0.0106831	0.000729071
12.737	0.00954948	0.000273074	0.010588	0.000720411
12.8851	0.00947449	0.000271093	0.0104946	0.000711573
13.0332	0.00940012	0.000269028	0.0104019	0.000702583
13.1813	0.00932609	0.000267008	0.0103098	0.000693511
13.3294	0.00925329	0.000264867	0.0102192	0.000684312
13.4775	0.00918048	0.000262624	0.010129	0.000675861
13.6256	0.00910955	0.000260885	0.0100411	0.000667959
13.7737	0.00903892	0.000259	0.00995368	0.000659908
13.9218	0.00896873	0.000256957	0.00986685	0.000651688
14.0699	0.00889961	0.000254661	0.00978128	0.000643223
14.218	0.0088331	0.000252999	0.00969871	0.000635059
14.3661	0.00876755	0.000251173	0.00961735	0.000626817
14.5142	0.00870029	0.000249173	0.00953461	0.000619514
14.6623	0.00863389	0.000247186	0.0094529	0.000612157
14.8104	0.00856931	0.000245475	0.00937329	0.00060483
14.9585	0.00850581	0.000243621	0.00929496	0.000597291
15.1066	0.00844309	0.000241505	0.00921754	0.000589503
15.2547	0.00838081	0.000239547	0.00914071	0.000581766
15.4028	0.00831861	0.00023752	0.00906423	0.000574315
15.5509	0.00825653	0.000235541	0.00898819	0.000567452
15.6991	0.00819548	0.000233387	0.00891335	0.00056041
15.8472	0.00813648	0.000231746	0.00884083	0.000553561
15.9953	0.00807693	0.000229651	0.00876781	0.000546411
16.1434	0.00801818	0.000227406	0.00869573	0.000539111
16.2915	0.00796104	0.000225368	0.00862551	0.000531876
16.4396	0.00790474	0.000223751	0.00855651	0.000525494
16.5877	0.00784873	0.000222075	0.00848805	0.000519363
16.7358	0.00779204	0.00021988	0.0084189	0.000512898
16.8839	0.00773723	0.000218131	0.00835188	0.00050658
17.032	0.00768361	0.000216339	0.0082862	0.000500153
17.1801	0.00763086	0.000214475	0.00822155	0.000493565
17.3282	0.00757841	0.000212374	0.0081573	0.000486809
17.4763	0.00752514	0.000210642	0.00809255	0.000481123
17.6244	0.00747263	0.000208756	0.0080287	0.000475308
17.7725	0.00742089	0.000206713	0.00796574	0.00046928
17.9206	0.00737053	0.000204852	0.0079043	0.000463225
18.0687	0.00732098	0.00020307	0.00784382	0.000457144
18.2168	0.00727119	0.000200989	0.00778316	0.000450874
18.3649	0.00722176	0.000198772	0.00772305	0.000444762
18.513	0.00717343	0.000197211	0.00766438	0.00043957
18.6611	0.00712604	0.000195572	0.00760679	0.000434275
18.8092	0.00707884	0.000193746	0.00754947	0.000428816
18.9573	0.00703162	0.000191644	0.00749219	0.000423145
19.1055	0.00698622	0.000189983	0.0074369	0.000417619
19.2536	0.00694165	0.000188217	0.00738259	0.000411993
19.4017	0.00689706	0.000186444	0.00732846	0.000406828
19.5498	0.00685205	0.000184707	0.00727406	0.000401933
19.6979	0.00680756	0.000182971	0.00722025	0.00039696
19.846	0.006764	0.0001812	0.00716751	0.000391874
19.9941	0.00672106	0.000179214	0.00711547	0.000386587
20.1422	0.00667956	0.000177639	0.00706498	0.000381369
20.2903	0.00663747	0.000175663	0.00701396	0.00037593
20.4384	0.00659481	0.000173782	0.00696262	0.000371255
20.5865	0.00655303	0.000171919	0.00691227	0.0003666
20.7346	0.00651287	0.000170448	0.00686369	0.000362053
20.8827	0.00647336	0.000168844	0.00681585	0.000357367
21.0308	0.00643333	0.000166841	0.00676753	0.000352427
21.1789	0.00639433	0.000165044	0.00672033	0.000347525
21.327	0.00635621	0.000163439	0.00667417	0.000342859
21.4751	0.00631815	0.000161996	0.00662831	0.000338835
21.6232	0.00628038	0.0001603	0.00658279	0.000334631
21.7713	0.00624287	0.000158766	0.00653759	0.000330388
21.9194	0.00620567	0.000157009	0.00649277	0.00032594
22.0675	0.00616931	0.000155246	0.00644888	0.000321406
22.2156	0.00613378	0.000153507	0.0064059	0.000316818
22.3637	0.00609856	0.000152102	0.00636339	0.000312732
22.5118	0.00606212	0.000150388	0.00631976	0.000308777
22.66	0.00602622	0.000148531	0.00627674	0.000304691
22.8081	0.00599169	0.000146975	0.00623519	0.000300655
22.9562	0.00595815	0.000145507	0.00619471	0.000296581
23.1043	0.00592498	0.000143949	0.00615467	0.000292404
23.2524	0.00589114	0.000141951	0.00611399	0.000287998
23.4005	0.00585801	0.000140595	0.00607424	0.000284459
23.5486	0.00582534	0.000139149	0.00603505	0.000280941
23.6967	0.00579343	0.000137685	0.00599669	0.000277343
23.8448	0.00576175	0.000136136	0.00595861	0.000273625
23.9929	0.00573041	0.000134661	0.00592091	0.000269856
24.141	0.00569944	0.000133063	0.00588365	0.000265932
24.2891	0.0056688	0.000131369	0.00584681	0.000262042
24.4372	0.00563853	0.000130131	0.00581051	0.000258879
24.5853	0.00560818	0.000128741	0.00577417	0.000255584
24.7334	0.00557771	0.000127171	0.00573776	0.000252102
24.8815	0.00554763	0.000125407	0.00570178	0.000248449
25.0296	0.00551901	0.000124084	0.00566733	0.000244895
25.1777	0.00549088	0.000122639	0.00563344	0.000241245
25.3258	0.00546195	0.000121037	0.00559885	0.00023783
25.4739	0.00543293	0.000119529	0.00556428	0.000234768
25.622	0.00540502	0.00011827	0.00553089	0.000231735
25.7701	0.00537777	0.000116955	0.00549821	0.000228608
25.9182	0.00535092	0.000115486	0.00546598	0.000225349
26.0664	0.00532424	0.000114108	0.00543395	0.000222045
26.2145	0.00529789	0.000112672	0.0054023	0.000218671
26.3626	0.00527142	0.00011138	0.00537069	0.000215836
26.5107	0.00524506	0.000109965	0.00533925	0.000213019
26.6588	0.00521978	0.00010889	0.00530892	0.000210239
26.8069	0.0051939	0.000107464	0.00527804	0.000207243
26.955	0.00516832	0.000105927	0.0052475	0.000204125
27.1031	0.00514336	0.000104466	0.00521762	0.000200929
27.2512	0.00511925	0.000103231	0.00518864	0.000197838
27.3993	0.00509466	0.000102051	0.00515933	0.000195319
27.5474	0.00506947	0.000100522	0.00512945	0.000192621
27.6955	0.00504534	9.92993e-05	0.00510066	0.000189948
27.8436	0.00502184	9.80531e-05	0.00507256	0.000187197
27.9917	0.004999	9.68148e-05	0.00504515	0.00018438
28.1398	0.00497628	9.54202e-05	0.00501791	0.000181458
28.2879	0.00495337	9.42474e-05	0.00499055	0.000178825
28.436	0.00493038	9.30651e-05	0.00496321	0.000176523
28.5841	0.0049079	9.18242e-05	0.00493642	0.000174142
28.7322	0.0048861	9.06899e-05	0.00491033	0.00017169
28.8803	0.00486457	8.95914e-05	0.00488456	0.000169152
29.0284	0.0048427	8.82754e-05	0.00485847	0.000166472
29.1765	0.00482112	8.68131e-05	0.00483271	0.000163699
29.3246	0.00479993	8.57841e-05	0.00480744	0.000161446
29.4727	0.00477885	8.47058e-05	0.00478233	0.00015928
29.6209	0.0047577	8.35043e-05	0.0047572	0.000157011
29.769	0.00473642	8.21183e-05	0.00473195	0.000154616
29.9171	0.00471621	8.10431e-05	0.0047078	0.000152229
30.0652	0.00469644	7.98757e-05	0.00468414	0.000149762
30.2133	0.00467704	7.86437e-05	0.00466088	0.000147269
30.3614	0.00465693	7.75815e-05	0.00463702	0.000145356
30.5095	0.00463708	7.65567e-05	0.00461345	0.000143393
30.6576	0.00461776	7.55039e-05	0.00459043	0.000141358
30.8057	0.00459878	7.43046e-05	0.0045678	0.00013922
30.9538	0.00458082	7.3429e-05	0.00454618	0.000137073
31.1019	0.00456217	7.22594e-05	0.00452393	0.000134778
31.25	0.00454338	7.1079e-05	0.00450159	0.000132651
31.3981	0.00452455	6.99627e-05	0.00447929	0.000130874
31.5462	0.00450664	6.91075e-05	0.00445792	0.000129078
31.6943	0.00448882	6.80952e-05	0.00443667	0.000127159
31.8424	0.00447048	6.68307e-05	0.00441494	0.000125117
31.9905	0.00445271	6.57112e-05	0.0043938	0.000123037
32.1386	0.00443561	6.4685e-05	0.00437334	0.000120927
32.2867	0.00441848	6.37351e-05	0.00435293	0.000119181
32.4348	0.0044012	6.26547e-05	0.00433243	0.000117565
32.5829	0.00438411	6.17834e-05	0.00431213	0.000115912
32.731	0.00436721	6.07641e-05	0.00429206	0.000114176
32.8791	0.00435084	5.97394e-05	0.00427253	0.000112373
33.0273	0.00433499	5.87169e-05	0.00425353	0.000110512
33.1754	0.0043197	5.78937e-05	0.00423511	0.000108632
33.3235	0.00430312	5.69702e-05	0.00421552	0.00010724
33.4716	0.00428665	5.59138e-05	0.00419607	0.000105788
33.6197	0.00427096	5.50406e-05	0.00417739	0.00010428
33.7678	0.00425582	5.42003e-05	0.00415927	0.000102699
33.9159	0.00424073	5.32803e-05	0.00414124	0.000101046
34.064	0.00422492	5.20656e-05	0.00412253	9.93232e-05
34.2121	0.00420985	5.12192e-05	0.00410458	9.77393e-05
34.3602	0.00419458	5.03327e-05	0.0040865	9.64888e-05
34.5083	0.00417975	4.94186e-05	0.00406887	9.51849e-05
34.6564	0.00416496	4.84741e-05	0.00405131	9.38298e-05
34.8045	0.00415035	4.76603e-05	0.00403394	9.24283e-05
34.9526	0.0041361	4.67656e-05	0.00401695	9.09713e-05
35.1007	0.00412216	4.57624e-05	0.00400029	8.94735e-05
35.2488	0.00410856	4.50316e-05	0.003984	8.82368e-05
35.3969	0.00409455	4.43064e-05	0.00396736	8.7174e-05
35.545	0.00408051	4.35345e-05	0.00395072	8.60774e-05
35.6931	0.00406655	4.25555e-05	0.00393418	8.49168e-05
35.8412	0.00405349	4.18638e-05	0.00391852	8.36637e-05
35.9893	0.00404064	4.10274e-05	0.0039031	8.23634e-05
36.1374	0.0040274	4.00954e-05	0.00388732	8.10783e-05
36.2855	0.00401357	3.92474e-05	0.00387104	8.01898e-05
36.4336	0.00400029	3.85384e-05	0.00385531	7.92639e-05
36.5818	0.00398737	3.7741e-05	0.00383995	7.82879e-05
36.7299	0.00397467	3.68097e-05	0.00382482	7.72758e-05
36.878	0.00396199	3.60665e-05	0.00380974	7.62441e-05
37.0261	0.0039495	3.53049e-05	0.00379486	7.5195e-05
37.1742	0.00393728	3.4546e-05	0.00378027	7.42103e-05
37.3223	0.0039248	3.37087e-05	0.00376548	7.35139e-05
37.4704	0.00391305	3.31451e-05	0.00375141	7.2722e-05
37.6185	0.00390081	3.24585e-05	0.00373689	7.19835e-05
37.7666	0.00388877	3.17099e-05	0.00372259	7.12247e-05
37.9147	0.00387725	3.10018e-05	0.0037088	7.0399e-05
38.0628	0.0038662	3.03596e-05	0.00369549	6.94965e-05
38.2109	0.00385487	2.96655e-05	0.00368194	6.87911e-05
38.359	0.00384267	2.88961e-05	0.00366761	6.83419e-05
38.5071	0.00383112	2.83309e-05	0.00365391	6.77916e-05
38.6552	0.00381979	2.76389e-05	0.00364043	6.72013e-05
38.8033	0.00380883	2.68887e-05	0.00362735	6.65668e-05
38.9514	0.00379789	2.6043e-05	0.00361429	6.59692e-05
39.0995	0.00378701	2.55217e-05	0.00360131	6.53792e-05
39.2476	0.00377579	2.49093e-05	0.00358805	6.50316e-05
39.3957	0.0037648	2.42058e-05	0.00357504	6.46983e-05
39.5438	0.00375437	2.35562e-05	0.00356257	6.42827e-05
39.6919	0.00374416	2.30435e-05	0.00355033	6.38436e-05
39.84	0.00373366	2.25624e-05	0.00353784	6.35044e-05
39.9882	0.00372337	2.19368e-05	0.00352557	6.31878e-05
40.1363	0.00371373	2.15078e-05	0.00351393	6.27718e-05
40.2844	0.00370375	2.09379e-05	0.003502	6.25127e-05
40.4325	0.00369354	2.03928e-05	0.00348988	6.23332e-05
40.5806	0.00368311	1.98654e-05	0.00347758	6.22559e-05
40.7287	0.00367339	1.94971e-05	0.00346596	6.20328e-05
40.8768	0.00366386	1.89431e-05	0.00345455	6.18246e-05
41.0249	0.00365446	1.82081e-05	0.00344327	6.16459e-05
41.173	0.00364468	1.7728e-05	0.00343167	6.15915e-05
41.3211	0.00363473	1.73987e-05	0.00341992	6.16042e-05
41.4692	0.0036251	1.69707e-05	0.0034085	6.1598e-05
41.6173	0.00361569	1.6358e-05	0.00339731	6.16173e-05
41.7654	0.00360703	1.59159e-05	0.00338682	6.14733e-05
41.9135	0.00359794	1.56632e-05	0.00337597	6.15191e-05
42.0616	0.00358896	1.54801e-05	0.00336523	6.16171e-05
42.2097	0.00357979	1.51387e-05	0.00335435	6.17424e-05
42.3578	0.00357119	1.48586e-05	0.003344	6.17133e-05
42.5059	0.00356272	1.44705e-05	0.0033338	6.17246e-05
42.654	0.00355368	1.42863e-05	0.0033231	6.19664e-05
42.8021	0.00354499	1.42232e-05	0.00331273	6.21629e-05
42.9502	0.00353673	1.40979e-05	0.00330279	6.22999e-05
43.0983	0.00352867	1.38207e-05	0.00329306	6.24357e-05
43.2464	0.00351997	1.32987e-05	0.00328275	6.26651e-05
43.3945	0.00351127	1.33099e-05	0.00327244	6.29096e-05
43.5427	0.00350265	1.32591e-05	0.00326225	6.32236e-05
43.6908	0.00349441	1.31013e-05	0.00325242	6.35166e-05
43.8389	0.00348652	1.28416e-05	0.00324293	6.3793e-05
43.987	0.00347905	1.27499e-05	0.00323385	6.39915e-05
44.1351	0.00347088	1.30199e-05	0.00322415	6.43823e-05
44.2832	0.00346255	1.30992e-05	0.0032143	6.47615e-05
44.4313	0.0034548	1.31146e-05	0.00320501	6.50109e-05
44.5794	0.00344747	1.30299e-05	0.00319612	6.52079e-05
44.7275	0.00344017	1.30927e-05	0.00318728	6.5486e-05
44.8756	0.00343237	1.35698e-05	0.00317801	6.60326e-05
45.0237	0.00342516	1.39294e-05	0.00316929	6.64172e-05
45.1718	0.00341766	1.39726e-05	0.00316033	6.67543e-05
45.3199	0.00341027	1.38319e-05	0.00315147	6.7049e-05
45.468	0.00340281	1.39428e-05	0.00314257	6.74465e-05
45.6161	0.00339528	1.43417e-05	0.00313363	6.79095e-05
45.7642	0.00338797	1.46332e-05	0.00312491	6.84107e-05
45.9123	0.00338089	1.4812e-05	0.00311642	6.8952e-05
46.0604	0.00337434	1.48716e-05	0.00310842	6.93601e-05
46.2085	0.00336709	1.50676e-05	0.00309979	6.97188e-05
46.3566	0.00335977	1.55101e-05	0.00309112	7.01798e-05
46.5047	0.00335261	1.58662e-05	0.00308261	7.07074e-05
46.6528	0.00334619	1.60595e-05	0.00307479	7.1041e-05
46.8009	0.00333994	1.61832e-05	0.00306715	7.14374e-05
46.9491	0.00333337	1.67598e-05	0.00305923	7.20336e-05
47.0972	0.00332669	1.737e-05	0.00305122	7.25988e-05
47.2453	0.00332006	1.76399e-05	0.00304326	7.29308e-05
47.3934	0.00331359	1.77869e-05	0.00303547	7.33034e-05
47.5415	0.00330722	1.79102e-05	0.0030278	7.37566e-05
47.6896	0.00330079	1.84117e-05	0.00302008	7.42895e-05
47.8377	0.00329441	1.8956e-05	0.00301242	7.48985e-05
47.9858	0.00328823	1.93597e-05	0.00300497	7.55263e-05
48.1339	0.00328182	1.95476e-05	0.00299732	7.60453e-05
48.282	0.00327577	1.95626e-05	0.00298999	7.63352e-05
48.4301	0.00326928	2.00545e-05	0.00298229	7.68796e-05
48.5782	0.00326293	2.05793e-05	0.00297474	7.74839e-05
48.7263	0.00325701	2.09798e-05	0.00296758	7.80416e-05
48.8744	0.00325159	2.12272e-05	0.00296089	7.85057e-05
49.0225	0.00324621	2.15432e-05	0.00295427	7.90467e-05
49.1706	0.00323985	2.21004e-05	0.00294674	7.95755e-05
49.3187	0.00323397	2.25209e-05	0.00293967	7.99769e-05
49.4668	0.00322838	2.28514e-05	0.00293286	8.03867e-05
49.6149	0.00322294	2.30631e-05	0.00292622	8.08392e-05
49.763	0.00321744	2.34081e-05	0.00291955	8.1429e-05
49.9111	0.00321193	2.4008e-05	0.00291288	8.20636e-05
50.0592	0.00320636	2.45098e-05	0.00290617	8.26773e-05
50.2073	0.00320053	2.47653e-05	0.00289922	8.31343e-05
50.3555	0.00319505	2.48872e-05	0.0028926	8.35461e-05
50.5036	0.0031897	2.5119e-05	0.00288611	8.3991e-05
50.6517	0.00318409	2.56857e-05	0.00287942	8.46318e-05
50.7998	0.00317864	2.6233e-05	0.00287289	8.53406e-05
50.9479	0.0031738	2.65691e-05	0.00286691	8.59015e-05
51.096	0.00316884	2.67276e-05	0.00286082	8.62955e-05
51.2441	0.00316353	2.70443e-05	0.00285442	8.66995e-05
51.3922	0.00315803	2.76132e-05	0.00284788	8.72663e-05
51.5403	0.00315314	2.79812e-05	0.00284188	8.76979e-05
51.6884	0.00314843	2.8317e-05	0.00283607	8.81881e-05
51.8365	0.00314387	2.86084e-05	0.00283041	8.87368e-05
51.9846	0.00313911	2.91174e-05	0.00282459	8.94103e-05
52.1327	0.00313392	2.9519e-05	0.00281837	8.98292e-05
52.2808	0.00312888	2.98453e-05	0.0028123	9.02499e-05
52.4289	0.00312396	3.01481e-05	0.00280636	9.07459e-05
52.577	0.00311948	3.0244e-05	0.00280082	9.1156e-05
52.7251	0.00311461	3.07208e-05	0.00279496	9.17999e-05
52.8732	0.00310981	3.12765e-05	0.00278918	9.25184e-05
53.0213	0.00310512	3.17279e-05	0.0027835	9.31725e-05
53.1694	0.00310058	3.18293e-05	0.00277793	9.34409e-05
53.3175	0.00309612	3.19711e-05	0.00277246	9.37833e-05
53.4656	0.0030913	3.24861e-05	0.00276668	9.43528e-05
53.6137	0.00308678	3.29617e-05	0.00276119	9.4905e-05
53.7618	0.00308266	3.33231e-05	0.00275606	9.54211e-05
53.91	0.00307878	3.36287e-05	0.00275116	9.59557e-05
54.0581	0.00307458	3.39201e-05	0.00274598	9.64098e-05
54.2062	0.00307005	3.42768e-05	0.0027405	9.67709e-05
54.3543	0.00306553	3.46799e-05	0.00273504	9.72348e-05
54.5024	0.00306126	3.50129e-05	0.00272983	9.77193e-05
54.6505	0.00305723	3.52852e-05	0.00272485	9.82318e-05
54.7986	0.00305346	3.54901e-05	0.00272011	9.87235e-05
54.9467	0.00304919	3.60449e-05	0.00271495	9.94636e-05
55.0948	0.00304459	3.64452e-05	0.00270949	9.99569e-05
55.2429	0.00304039	3.66585e-05	0.00270437	0.000100316
55.391	0.00303653	3.67807e-05	0.00269957	0.000100654
55.5391	0.00303267	3.70268e-05	0.00269479	0.000101096
55.6872	0.00302842	3.76242e-05	0.0026897	0.000101779
55.8353	0.00302478	3.80008e-05	0.00268514	0.000102323
55.9834	0.00302119	3.83409e-05	0.00268063	0.00010286
56.1315	0.0030174	3.84798e-05	0.00267593	0.000103113
56.2796	0.00301354	3.87765e-05	0.00267118	0.000103472
56.4277	0.00300973	3.91728e-05	0.00266649	0.000103883
56.5758	0.00300596	3.95476e-05	0.00266186	0.000104387
56.7239	0.00300236	3.99036e-05	0.00265739	0.000104954
56.872	0.00299918	4.00989e-05	0.00265331	0.000105451
57.0201	0.00299556	4.04075e-05	0.00264883	0.000105901
57.1682	0.00299147	4.07645e-05	0.00264394	0.000106307
57.3164	0.00298746	4.11346e-05	0.00263914	0.000106796
57.4645	0.00298406	4.12744e-05	0.00263488	0.000107151
57.6126	0.0029808	4.14381e-05	0.00263076	0.000107586
57.7607	0.00297724	4.18931e-05	0.0026264	0.000108211
57.9088	0.00297376	4.24065e-05	0.00262212	0.000108886
58.0569	0.00297042	4.26202e-05	0.00261797	0.000109175
58.205	0.00296719	4.27721e-05	0.00261392	0.000109429
58.3531	0.00296405	4.29616e-05	0.00260996	0.000109758
58.5012	0.00296084	4.332e-05	0.00260595	0.000110176
58.6493	0.00295773	4.37249e-05	0.00260204	0.000110662
58.7974	0.00295479	4.40674e-05	0.0025983	0.000111181
58.9455	0.00295181	4.43923e-05	0.00259454	0.000111745
59.0936	0.00294881	4.44068e-05	0.0025907	0.000111889
59.2417	0.00294534	4.47647e-05	0.00258648	0.000112269
59.3898	0.00294191	4.51537e-05	0.00258233	0.00011273
59.5379	0.00293871	4.54406e-05	0.00257837	0.000113212
59.686	0.00293593	4.55871e-05	0.00257479	0.000113641
59.8341	0.00293316	4.5813e-05	0.00257124	0.000114161
59.9822	0.00292975	4.62979e-05	0.00256713	0.000114739
60.1303	0.00292647	4.65425e-05	0.00256311	0.000115022
60.2784	0.00292343	4.67402e-05	0.0025593	0.000115321
60.4265	0.00292065	4.68922e-05	0.00255573	0.000115641
60.5746	0.00291781	4.71764e-05	0.00255213	0.000116092
60.7227	0.00291498	4.75691e-05	0.00254854	0.000116593
60.8709	0.00291226	4.79814e-05	0.00254507	0.00011716
61.019	0.00290936	4.82382e-05	0.0025414	0.000117474
61.1671	0.00290652	4.83424e-05	0.0025378	0.000117691
61.3152	0.00290374	4.84924e-05	0.00253425	0.000117963
61.4633	0.00290067	4.88886e-05	0.00253047	0.000118425
61.6114	0.00289769	4.93011e-05	0.0025268	0.00011897
61.7595	0.00289515	4.95114e-05	0.00252351	0.000119443
61.9076	0.00289269	4.96858e-05	0.0025203	0.000119943
62.0557	0.00288958	4.98859e-05	0.00251649	0.000120212
62.2038	0.00288639	5.02756e-05	0.00251266	0.000120617
62.3519	0.00288374	5.0471e-05	0.0025093	0.000120924
62.5	0.00288125	5.06744e-05	0.0025061	0.000121297
62.6481	0.00287895	5.08704e-05	0.00250308	0.00012172
62.7962	0.00287654	5.1227e-05	0.00249998	0.000122248
62.9443	0.00287405	5.15612e-05	0.0024968	0.000122669
63.0924	0.00287142	5.17716e-05	0.00249348	0.000122878
63.2405	0.00286893	5.19931e-05	0.00249029	0.00012315
63.3886	0.00286689	5.20359e-05	0.0024875	0.000123347
63.5367	0.0028644	5.23678e-05	0.00248435	0.000123782
63.6848	0.00286194	5.2761e-05	0.00248124	0.000124305
63.8329	0.00285964	5.31261e-05	0.00247829	0.000124869
63.981	0.00285746	5.3191e-05	0.00247541	0.000125079
64.1291	0.00285506	5.32517e-05	0.00247234	0.000125275
64.2773	0.00285227	5.36025e-05	0.00246896	0.000125677
64.4254	0.00284975	5.3907e-05	0.00246582	0.000126084
64.5735	0.00284757	5.41146e-05	0.00246299	0.000126476
64.7216	0.00284562	5.42955e-05	0.00246036	0.000126903
64.8697	0.00284364	5.45654e-05	0.00245773	0.000127423
65.0178	0.00284118	5.47764e-05	0.00245464	0.000127613
65.1659	0.00283877	5.5038e-05	0.0024516	0.000127869
65.314	0.0028366	5.52546e-05	0.00244879	0.000128147
65.4621	0.00283467	5.54371e-05	0.00244619	0.000128458
65.6102	0.00283304	5.55486e-05	0.00244385	0.000128752
65.7583	0.00283095	5.59539e-05	0.00244116	0.000129276
65.9064	0.00282875	5.63224e-05	0.00243837	0.000129753
66.0545	0.00282658	5.64422e-05	0.00243556	0.000129909
66.2026	0.00282468	5.64787e-05	0.002433	0.000130062
66.3507	0.00282269	5.66207e-05	0.00243038	0.000130335
66.4988	0.00282025	5.70484e-05	0.00242741	0.000130851
66.6469	0.00281834	5.72685e-05	0.0024249	0.00013127
66.795	0.00281655	5.75082e-05	0.00242251	0.000131754
66.9431	0.00281468	5.7614e-05	0.00242002	0.000132012
67.0912	0.00281252	5.77969e-05	0.00241727	0.000132223
67.2393	0.00281043	5.80316e-05	0.0024146	0.000132478
67.3874	0.0028085	5.8277e-05	0.00241207	0.000132794
67.5355	0.00280674	5.85221e-05	0.00240971	0.00013317
67.6836	0.0028054	5.86286e-05	0.00240771	0.000133498
67.8318	0.0028039	5.88965e-05	0.0024056	0.000133941
67.9799	0.00280186	5.91529e-05	0.00240298	0.000134127
68.128	0.00279975	5.94188e-05	0.00240031	0.000134384
68.2761	0.00279816	5.94655e-05	0.0023981	0.000134546
68.4242	0.00279665	5.95467e-05	0.00239596	0.000134797
68.5723	0.00279482	5.98708e-05	0.0023936	0.000135235
68.7204	0.00279297	6.02388e-05	0.00239122	0.000135762
68.8685	0.00279135	6.04184e-05	0.00238904	0.000136144
69.0166	0.00278952	6.04837e-05	0.00238664	0.000136274
69.1647	0.00278776	6.05875e-05	0.00238431	0.000136472
69.3128	0.00278594	6.08155e-05	0.00238195	0.00013676
69.4609	0.00278422	6.10781e-05	0.00237969	0.000137112
69.609	0.00278276	6.12996e-05	0.00237766	0.00013749
69.7571	0.00278139	6.15489e-05	0.00237573	0.000137939
69.9052	0.00278019	6.15588e-05	0.0023739	0.000138087
70.0533	0.00277835	6.18063e-05	0.00237153	0.000138266
70.2014	0.00277661	6.20824e-05	0.00236925	0.000138507
70.3495	0.00277513	6.22806e-05	0.00236721	0.000138763
70.4976	0.00277396	6.23405e-05	0.00236544	0.000139008
70.6457	0.00277278	6.24788e-05	0.00236368	0.000139356
70.7938	0.00277117	6.29008e-05	0.0023616	0.000139909
70.9419	0.00276951	6.30611e-05	0.0023594	0.00014007
71.09	0.00276786	6.31542e-05	0.00235723	0.000140227
71.2382	0.00276644	6.32094e-05	0.00235526	0.000140412
71.3863	0.00276495	6.33918e-05	0.00235326	0.000140726
71.5344	0.00276348	6.36421e-05	0.00235129	0.000141096
71.6825	0.00276212	6.39226e-05	0.00234943	0.000141537
71.8306	0.00276087	6.41513e-05	0.00234765	0.000141932
71.9787	0.00275952	6.41785e-05	0.00234575	0.000141987
72.1268	0.00275826	6.42368e-05	0.00234392	0.000142081
72.2749	0.00275675	6.45104e-05	0.00234192	0.000142341
72.423	0.00275537	6.48086e-05	0.00234004	0.000142677
72.5711	0.00275447	6.49278e-05	0.00233857	0.000142945
72.7192	0.00275366	6.50254e-05	0.00233719	0.000143274
72.8673	0.00275239	6.52092e-05	0.00233541	0.000143541
73.0154	0.00275066	6.5497e-05	0.00233323	0.000143751
73.1635	0.00274938	6.55939e-05	0.00233143	0.000143887
73.3116	0.00274818	6.57057e-05	0.00232972	0.000144108
73.4597	0.00274706	6.58098e-05	0.0023281	0.000144405
73.6078	0.00274582	6.60559e-05	0.0023264	0.000144817
73.7559	0.00274468	6.63199e-05	0.00232478	0.000145266
73.904	0.00274332	6.64612e-05	0.00232294	0.000145429
74.0521	0.00274198	6.65915e-05	0.00232112	0.00014557
74.2002	0.0027411	6.65571e-05	0.00231968	0.000145646
74.3483	0.00273989	6.6782e-05	0.00231799	0.000145913
74.4964	0.00273874	6.70635e-05	0.00231638	0.000146261
74.6445	0.00273778	6.73329e-05	0.00231493	0.000146654
74.7927	0.00273722	6.74006e-05	0.00231381	0.000146916
74.9408	0.00273626	6.74078e-05	0.00231231	0.00014691
75.0889	0.00273483	6.76658e-05	0.00231044	0.000147114
75.237	0.00273361	6.78756e-05	0.00230876	0.000147337
75.3851	0.00273269	6.79914e-05	0.00230735	0.000147562
75.5332	0.00273194	6.80891e-05	0.00230609	0.00014784
75.6813	0.00273106	6.82728e-05	0.00230476	0.000148245
75.8294	0.00272992	6.84617e-05	0.00230318	0.000148534
75.9775	0.00272856	6.86243e-05	0.00230139	0.000148668
76.1256	0.00272742	6.87468e-05	0.00229979	0.000148824
76.2737	0.00272649	6.88457e-05	0.00229839	0.000149019
76.4218	0.00272585	6.88691e-05	0.00229724	0.000149206
76.5699	0.00272485	6.9166e-05	0.00229581	0.000149594
76.718	0.00272397	6.94777e-05	0.0022945	0.000150035
76.8661	0.00272311	6.95619e-05	0.00229315	0.000150134
77.0142	0.00272241	6.95329e-05	0.00229192	0.000150121
77.1623	0.00272166	6.9608e-05	0.00229067	0.000150212
77.3104	0.00272052	6.99415e-05	0.00228912	0.000150517
77.4585	0.0027198	7.00757e-05	0.00228793	0.000150769
77.6066	0.00271916	7.02307e-05	0.00228684	0.000151095
77.7547	0.00271868	7.03408e-05	0.00228587	0.000151425
77.9028	0.00271759	7.04559e-05	0.00228436	0.000151494
78.0509	0.00271645	7.05934e-05	0.0022828	0.000151629
78.1991	0.00271543	7.07463e-05	0.00228137	0.00015183
78.3472	0.00271457	7.09024e-05	0.0022801	0.00015209
78.4953	0.0027141	7.09306e-05	0.00227915	0.000152321
78.6434	0.0027135	7.11044e-05	0.00227811	0.00015267
78.7915	0.00271263	7.13414e-05	0.00227684	0.000152965
78.9396	0.00271156	7.15287e-05	0.00227536	0.000153072
79.0877	0.00271101	7.15051e-05	0.00227431	0.000153086
79.2358	0.00271055	7.15235e-05	0.00227336	0.000153181
79.3839	0.00270983	7.17613e-05	0.00227221	0.000153447
79.532	0.00270915	7.2046e-05	0.00227113	0.000153787
79.6801	0.00270878	7.21802e-05	0.0022703	0.000154103
79.8282	0.00270817	7.22281e-05	0.00226923	0.000154201
79.9763	0.00270744	7.22727e-05	0.00226806	0.000154243
80.1244	0.0027066	7.24225e-05	0.00226682	0.000154381
80.2725	0.00270579	7.25933e-05	0.00226562	0.0001546
80.4206	0.00270514	7.27282e-05	0.00226456	0.000154873
80.5687	0.00270458	7.28947e-05	0.00226361	0.000155222
80.7168	0.00270442	7.29038e-05	0.00226298	0.0001555
80.8649	0.00270339	7.30722e-05	0.00226158	0.000155584
81.013	0.00270245	7.32608e-05	0.00226027	0.000155713
81.1611	0.00270179	7.33815e-05	0.00225921	0.000155849
81.3092	0.00270154	7.33719e-05	0.00225848	0.000155957
81.4573	0.00270129	7.34429e-05	0.00225777	0.000156164
81.6055	0.00270068	7.37777e-05	0.0022568	0.000156565
81.7536	0.00270028	7.39406e-05	0.00225597	0.000156793
81.9017	0.00269975	7.3977e-05	0.00225499	0.000156765
82.0498	0.00269931	7.39725e-05	0.00225411	0.000156789
82.1979	0.00269876	7.40952e-05	0.00225316	0.000156946
82.346	0.00269821	7.42602e-05	0.00225222	0.000157168
82.4941	0.00269772	7.44599e-05	0.00225136	0.000157474
82.6422	0.00269732	7.46316e-05	0.00225058	0.000157841
82.7903	0.00269687	7.46474e-05	0.00224972	0.000157954
82.9384	0.0026963	7.46385e-05	0.00224875	0.000157955
83.0865	0.00269549	7.48275e-05	0.0022476	0.000158111
83.2346	0.00269481	7.50407e-05	0.00224657	0.000158338
83.3827	0.00269459	7.50854e-05	0.00224593	0.000158514
83.5308	0.00269457	7.51133e-05	0.00224546	0.000158731
83.6789	0.00269438	7.52894e-05	0.00224488	0.000159066
83.827	0.00269356	7.55177e-05	0.00224372	0.000159155
83.9751	0.00269318	7.55499e-05	0.00224292	0.000159139
84.1232	0.00269292	7.56036e-05	0.00224223	0.000159192
84.2713	0.00269277	7.56514e-05	0.00224164	0.000159316
84.4194	0.0026924	7.58301e-05	0.00224091	0.000159577
84.5675	0.00269211	7.60145e-05	0.00224026	0.000159889
84.7156	0.00269183	7.616e-05	0.00223961	0.000160144
84.8637	0.00269126	7.62323e-05	0.00223867	0.000160161
85.0118	0.002691	7.61406e-05	0.002238	0.000160145
85.16	0.00269042	7.62866e-05	0.00223708	0.000160312
85.3081	0.00268989	7.64828e-05	0.00223623	0.00016056
85.4562	0.00268953	7.6676e-05	0.00223554	0.000160863
85.6043	0.00268964	7.66867e-05	0.00223523	0.000161096
85.7524	0.00268951	7.6692e-05	0.00223469	0.000161177
85.9005	0.00268884	7.68822e-05	0.00223369	0.000161247
86.0486	0.00268838	7.70258e-05	0.00223288	0.000161331
86.1967	0.00268825	7.70755e-05	0.00223235	0.00016141
86.3448	0.00268831	7.71145e-05	0.00223198	0.000161542
86.4929	0.00268835	7.72426e-05	0.00223163	0.00016178
86.641	0.00268825	7.74194e-05	0.00223117	0.0001621
86.7891	0.00268775	7.75363e-05	0.00223033	0.000162139
86.9372	0.00268737	7.75999e-05	0.0022296	0.000162155
87.0853	0.00268715	7.76441e-05	0.002229	0.000162218
87.2334	0.00268713	7.76043e-05	0.00222858	0.000162299
87.3815	0.00268668	7.78216e-05	0.00222785	0.000162594
87.5296	0.00268635	7.80536e-05	0.00222724	0.000162949
87.6777	0.00268629	7.81413e-05	0.00222683	0.000163194
87.8258	0.00268613	7.80562e-05	0.00222627	0.000163098
87.9739	0.00268591	7.80725e-05	0.00222568	0.0001631
88.122	0.00268536	7.83305e-05	0.00222485	0.000163289
88.2701	0.0026853	7.83989e-05	0.00222443	0.000163414
88.4182	0.00268538	7.8489e-05	0.00222413	0.00016361
88.5664	0.00268566	7.85474e-05	0.00222402	0.000163835
88.7145	0.00268557	7.86753e-05	0.00222357	0.000163962
88.8626	0.00268527	7.87571e-05	0.00222292	0.000163927
89.0107	0.00268499	7.88533e-05	0.0022223	0.000163978
89.1588	0.00268484	7.89507e-05	0.00222181	0.000164094
89.3069	0.00268503	7.89252e-05	0.00222162	0.000164199
89.455	0.00268505	7.90324e-05	0.0022213	0.000164431
89.6031	0.00268487	7.924e-05	0.00222085	0.000164792
89.7512	0.00268438	7.93879e-05	0.00222009	0.000164886
89.8993	0.0026843	7.93062e-05	0.00221964	0.000164816
90.0474	0.0026843	7.9269e-05	0.00221928	0.000164825
90.1955	0.00268403	7.94354e-05	0.00221872	0.000164999
90.3436	0.00268382	7.96471e-05	0.00221823	0.00016525
90.4917	0.00268402	7.97138e-05	0.00221808	0.000165462
90.6398	0.0026843	7.97723e-05	0.00221799	0.000165669
90.7879	0.00268423	7.97743e-05	0.00221756	0.000165582
90.936	0.00268405	7.98709e-05	0.00221705	0.000165579
91.0841	0.00268398	7.99828e-05	0.00221665	0.000165635
91.2322	0.00268405	8.00625e-05	0.00221637	0.00016575
91.3803	0.00268415	8.0173e-05	0.00221616	0.000165962
91.5284	0.00268462	8.0128e-05	0.00221624	0.000166129
91.6765	0.00268445	8.03031e-05	0.00221579	0.000166312
91.8246	0.00268404	8.04329e-05	0.00221512	0.000166327
91.9727	0.0026838	8.04961e-05	0.0022146	0.000166374
92.1209	0.00268395	8.04252e-05	0.0022144	0.000166396
92.269	0.0026841	8.04366e-05	0.00221422	0.000166522
92.4171	0.00268389	8.06973e-05	0.00221378	0.00016684
92.5652	0.00268404	8.08289e-05	0.00221364	0.000167122
92.7133	0.00268406	8.08369e-05	0.00221333	0.000167108
92.8614	0.00268416	8.07838e-05	0.00221307	0.000167012
93.0095	0.00268417	8.0861e-05	0.00221276	0.000167042
93.1576	0.0026842	8.09629e-05	0.00221249	0.000167126
93.3057	0.00268434	8.11033e-05	0.00221231	0.000167292
93.4538	0.00268466	8.12216e-05	0.00221231	0.000167501
93.6019	0.00268509	8.12539e-05	0.0022124	0.000167711
93.75	0.00268511	8.12029e-05	0.00221208	0.000167583
93.8981	0.00268485	8.13364e-05	0.00221157	0.000167607
94.0462	0.00268469	8.14921e-05	0.00221115	0.000167708
94.1943	0.00268487	8.14788e-05	0.00221102	0.000167787
94.3424	0.0026852	8.14448e-05	0.00221103	0.000167924
94.4905	0.00268537	8.15546e-05	0.00221093	0.000168189
94.6386	0.00268516	8.17851e-05	0.00221052	0.000168427
94.7867	0.00268512	8.17606e-05	0.00221018	0.000168332
94.9348	0.0026852	8.176e-05	0.00220995	0.000168299
95.0829	0.00268546	8.1754e-05	0.00220988	0.000168319
95.231	0.00268557	8.18786e-05	0.00220972	0.000168461
95.3791	0.0026858	8.19984e-05	0.00220967	0.000168649
95.5273	0.00268619	8.21154e-05	0.00220976	0.000168883
95.6754	0.00268636	8.21799e-05	0.00220962	0.000168886
95.8235	0.00268674	8.20562e-05	0.00220962	0.000168717
95.9716	0.0026867	8.21492e-05	0.00220932	0.00016874
96.1197	0.00268668	8.22864e-05	0.00220906	0.000168852
96.2678	0.0026868	8.24247e-05	0.00220893	0.000169032
96.4159	0.00268736	8.2378e-05	0.00220915	0.00016916
96.564	0.0026878	8.23869e-05	0.00220931	0.000169391
96.7121	0.00268743	8.25247e-05	0.00220875	0.000169386
96.8602	0.00268726	8.26126e-05	0.00220835	0.000169387
97.0083	0.00268742	8.26025e-05	0.00220823	0.000169382
97.1564	0.00268775	8.25845e-05	0.00220826	0.000169432
97.3045	0.00268808	8.26551e-05	0.00220832	0.00016959
97.4526	0.00268838	8.27711e-05	0.00220836	0.000169811
97.6007	0.0026886	8.28923e-05	0.00220833	0.000169962
97.7488	0.00268871	8.2911e-05	0.00220815	0.000169849
97.8969	0.00268898	8.29164e-05	0.00220811	0.000169777
98.045	0.00268952	8.28338e-05	0.00220831	0.000169703
98.1931	0.00268961	8.29976e-05	0.00220817	0.000169848
98.3412	0.00268977	8.31711e-05	0.00220811	0.000170072
98.4893	0.00269025	8.32269e-05	0.00220832	0.000170281
98.6374	0.00269069	8.31365e-05	0.00220844	0.000170224
98.7855	0.00269079	8.31104e-05	0.00220828	0.000170126
98.9336	0.00269049	8.3308e-05	0.00220783	0.000170225
99.0818	0.00269067	8.33175e-05	0.00220777	0.000170268
99.2299	0.00269098	8.3345e-05	0.00220783	0.000170384
99.378	0.0026915	8.33438e-05	0.00220807	0.000170537
99.5261	0.00269187	8.34688e-05	0.00220822	0.000170801
99.6742	0.00269188	8.3503e-05	0.00220799	0.000170702
99.8223	0.00269197	8.35515e-05	0.00220784	0.000170635
99.9704	0.00269222	8.36014e-05	0.00220783	0.000170623
100.118	0.00269284	8.35326e-05	0.00220812	0.000170598
100.267	0.00269331	8.35876e-05	0.00220833	0.000170697
100.415	0.00269369	8.3742e-05	0.00220848	0.000170906
100.563	0.00269392	8.38993e-05	0.0022085	0.000171099
100.711	0.00269426	8.37786e-05	0.00220855	0.000170903
100.859	0.00269464	8.37024e-05	0.00220864	0.000170788
101.007	0.00269471	8.38154e-05	0.00220852	0.00017084
101.155	0.00269473	8.39685e-05	0.00220838	0.000170999
101.303	0.00269513	8.39705e-05	0.00220855	0.000171133
101.451	0.00269566	8.39833e-05	0.00220884	0.000171326
101.6	0.00269598	8.39824e-05	0.00220893	0.000171344
101.748	0.00269598	8.40305e-05	0.00220872	0.000171263
101.896	0.00269609	8.40833e-05	0.00220863	0.000171232
102.044	0.00269641	8.411e-05	0.00220872	0.000171243
102.192	0.00269685	8.41704e-05	0.00220892	0.000171335
102.34	0.00269769	8.4076e-05	0.00220945	0.000171386
102.488	0.00269811	8.42407e-05	0.00220967	0.000171629
102.636	0.00269822	8.43416e-05	0.00220956	0.00017155
102.784	0.00269844	8.43703e-05	0.00220956	0.000171445
102.932	0.00269898	8.42561e-05	0.00220981	0.000171329
103.081	0.00269947	8.42229e-05	0.00221005	0.000171327
103.229	0.00269958	8.44268e-05	0.00221002	0.000171524
103.377	0.00270001	8.45006e-05	0.00221025	0.000171705
103.525	0.00270045	8.45051e-05	0.0022105	0.000171848
103.673	0.00270071	8.44071e-05	0.00221052	0.000171675
103.821	0.00270083	8.44418e-05	0.00221046	0.000171625
103.969	0.00270099	8.44824e-05	0.00221044	0.000171623
104.117	0.00270125	8.45634e-05	0.00221052	0.000171707
104.265	0.00270172	8.46211e-05	0.00221079	0.000171836
104.414	0.00270245	8.46113e-05	0.00221128	0.000171975
104.562	0.002703	8.45649e-05	0.00221158	0.000171937
104.71	0.00270307	8.46552e-05	0.00221147	0.000171833
104.858	0.00270325	8.47667e-05	0.00221146	0.000171793
105.006	0.00270386	8.47153e-05	0.00221181	0.000171716
105.154	0.00270457	8.46351e-05	0.00221226	0.00017171
105.302	0.00270506	8.46927e-05	0.00221256	0.000171849
105.45	0.00270533	8.49051e-05	0.00221271	0.00017213
105.598	0.00270565	8.48541e-05	0.00221282	0.000171995
105.746	0.00270591	8.48104e-05	0.00221288	0.000171863
105.895	0.00270626	8.47557e-05	0.00221303	0.000171797
106.043	0.00270644	8.48272e-05	0.00221308	0.000171858
106.191	0.00270676	8.48817e-05	0.00221324	0.000171965
106.339	0.00270723	8.49367e-05	0.00221355	0.000172129
106.487	0.00270775	8.49985e-05	0.00221391	0.000172291
106.635	0.00270827	8.48398e-05	0.00221416	0.000172035
106.783	0.00270845	8.48861e-05	0.00221418	0.000171938
106.931	0.00270869	8.49716e-05	0.00221426	0.000171918
107.079	0.00270909	8.50651e-05	0.00221448	0.000171966
107.227	0.00270996	8.49695e-05	0.0022151	0.00017196
107.376	0.00271082	8.4939e-05	0.00221572	0.000172052
107.524	0.00271101	8.50808e-05	0.00221579	0.000172142
107.672	0.0027111	8.51314e-05	0.00221574	0.000172014
107.82	0.00271149	8.50758e-05	0.00221594	0.000171882
107.968	0.00271203	8.50131e-05	0.00221627	0.000171813
108.116	0.00271243	8.50314e-05	0.00221652	0.000171881
108.264	0.00271277	8.50855e-05	0.00221675	0.000172027
108.412	0.00271318	8.51687e-05	0.00221705	0.00017224
108.56	0.00271344	8.51606e-05	0.00221716	0.000172151
108.709	0.00271375	8.51259e-05	0.0022173	0.000171999
108.857	0.00271433	8.49952e-05	0.00221766	0.000171838
109.005	0.00271454	8.51047e-05	0.00221775	0.000171874
109.153	0.00271489	8.52235e-05	0.00221799	0.000171977
109.301	0.00271559	8.52297e-05	0.00221851	0.000172068
109.449	0.00271655	8.5141e-05	0.00221923	0.00017212
109.597	0.00271697	8.50887e-05	0.00221945	0.000171879
109.745	0.00271698	8.52473e-05	0.00221937	0.000171822
109.893	0.00271738	8.52134e-05	0.00221961	0.000171727
110.041	0.0027179	8.51919e-05	0.00221997	0.00017171
110.19	0.0027186	8.51398e-05	0.00222049	0.000171744
110.338	0.00271909	8.52139e-05	0.00222087	0.000171914
110.486	0.00271937	8.52366e-05	0.00222106	0.00017197
110.634	0.00271945	8.52396e-05	0.00222104	0.000171822
110.782	0.00271969	8.52411e-05	0.00222116	0.000171724
110.93	0.00272028	8.51263e-05	0.00222157	0.000171616
111.078	0.00272073	8.51228e-05	0.0022219	0.00017163
111.226	0.00272112	8.5214e-05	0.00222219	0.000171756
111.374	0.0027216	8.53368e-05	0.00222258	0.000171951
111.523	0.00272225	8.52058e-05	0.00222303	0.000171765
111.671	0.00272281	8.50968e-05	0.00222339	0.000171519
111.819	0.00272309	8.51677e-05	0.00222356	0.000171428
111.967	0.0027234	8.52807e-05	0.00222376	0.000171423
112.115	0.00272402	8.52324e-05	0.00222423	0.000171415
112.263	0.00272473	8.51956e-05	0.0022248	0.000171482
112.411	0.00272546	8.51922e-05	0.0022254	0.000171615
112.559	0.00272558	8.52059e-05	0.00222542	0.000171424
112.707	0.00272571	8.52089e-05	0.00222547	0.000171289
112.855	0.00272598	8.51836e-05	0.00222565	0.000171212
113.004	0.00272636	8.51917e-05	0.00222594	0.000171218
113.152	0.00272713	8.50408e-05	0.00222656	0.000171189
113.3	0.00272749	8.51412e-05	0.00222687	0.00017136
113.448	0.0027278	8.52281e-05	0.00222712	0.000171438
113.596	0.00272803	8.522e-05	0.00222725	0.000171236
113.744	0.00272866	8.50661e-05	0.0022277	0.000170995
113.892	0.00272926	8.49945e-05	0.00222816	0.000170862
114.04	0.00272951	8.51473e-05	0.00222835	0.000170922
114.188	0.00273011	8.51721e-05	0.00222884	0.000170965
114.336	0.00273091	8.51427e-05	0.00222951	0.000171039
114.485	0.0027315	8.50399e-05	0.00222996	0.000170887
114.633	0.00273174	8.50453e-05	0.00223011	0.000170706
114.781	0.00273198	8.50377e-05	0.00223028	0.000170573
114.929	0.00273228	8.50691e-05	0.00223052	0.000170534
115.077	0.00273267	8.50683e-05	0.00223085	0.000170572
115.225	0.0027333	8.50034e-05	0.0022314	0.000170634
115.373	0.00273398	8.49343e-05	0.002232	0.000170739
115.521	0.00273397	8.49814e-05	0.00223196	0.000170576
115.669	0.00273403	8.50454e-05	0.00223199	0.000170448
115.818	0.00273453	8.49473e-05	0.00223238	0.00017028
115.966	0.00273525	8.48202e-05	0.00223296	0.000170157
116.114	0.00273578	8.48253e-05	0.00223342	0.000170173
116.262	0.00273613	8.49835e-05	0.00223375	0.000170333
116.41	0.00273682	8.4925e-05	0.00223434	0.000170304
116.558	0.00273726	8.4857e-05	0.00223466	0.000170018
116.706	0.00273777	8.47732e-05	0.00223505	0.000169795
116.854	0.00273803	8.48064e-05	0.00223527	0.000169717
117.002	0.0027384	8.48059e-05	0.0022356	0.000169688
117.15	0.0027389	8.48068e-05	0.00223605	0.000169731
117.299	0.00273946	8.48214e-05	0.00223657	0.000169851
117.447	0.00274003	8.4652e-05	0.00223705	0.000169696
117.595	0.00274006	8.46498e-05	0.00223708	0.000169512
117.743	0.00274013	8.46803e-05	0.00223716	0.0001694
117.891	0.00274035	8.47229e-05	0.00223737	0.000169359
118.039	0.00274106	8.45674e-05	0.00223798	0.00016926
118.187	0.00274178	8.44802e-05	0.00223863	0.00016926
118.335	0.00274216	8.459e-05	0.00223903	0.000169423
118.483	0.00274231	8.46111e-05	0.00223916	0.000169215
118.632	0.00274273	8.4517e-05	0.00223951	0.000168939
118.78	0.00274332	8.4419e-05	0.00224	0.00016872
118.928	0.00274388	8.4404e-05	0.00224049	0.000168616
119.076	0.00274426	8.4406e-05	0.00224087	0.000168618
119.224	0.00274471	8.44285e-05	0.00224132	0.000168697
119.372	0.00274524	8.44053e-05	0.00224183	0.000168722
119.52	0.0027455	8.43445e-05	0.00224206	0.000168449
119.668	0.00274594	8.41718e-05	0.00224243	0.000168184
119.816	0.00274593	8.42247e-05	0.00224248	0.000168126
119.964	0.00274607	8.42822e-05	0.00224267	0.000168136
120.113	0.00274655	8.42305e-05	0.00224314	0.000168145
120.261	0.00274735	8.40848e-05	0.00224388	0.000168152
120.409	0.00274778	8.40192e-05	0.00224429	0.000168038
120.557	0.00274766	8.41345e-05	0.00224422	0.000167874
120.705	0.002748	8.40617e-05	0.00224453	0.000167651
120.853	0.0027485	8.39977e-05	0.00224498	0.000167497
121.001	0.0027492	8.39045e-05	0.00224562	0.000167391
121.149	0.00274973	8.39377e-05	0.00224613	0.000167422
121.297	0.0027503	8.39304e-05	0.0022467	0.000167492
121.445	0.00275047	8.3913e-05	0.00224688	0.000167284
121.594	0.00275069	8.38856e-05	0.00224709	0.000167052
121.742	0.00275122	8.37417e-05	0.00224756	0.000166816
121.89	0.00275156	8.36915e-05	0.00224792	0.000166709
122.038	0.00275171	8.37196e-05	0.00224814	0.000166749
122.186	0.00275194	8.37761e-05	0.00224845	0.000166862
122.334	0.00275259	8.36211e-05	0.00224909	0.000166837
122.482	0.0027529	8.34777e-05	0.00224938	0.000166505
122.63	0.00275291	8.34992e-05	0.00224946	0.00016632
122.778	0.00275295	8.35604e-05	0.00224957	0.000166219
122.927	0.00275343	8.34595e-05	0.00225005	0.000166086
123.075	0.00275404	8.33748e-05	0.00225065	0.000166026
123.223	0.00275472	8.33247e-05	0.00225133	0.000166042
123.371	0.00275504	8.33286e-05	0.00225168	0.000165945
123.519	0.00275521	8.33011e-05	0.00225187	0.000165646
123.667	0.00275547	8.32445e-05	0.00225216	0.00016541
123.815	0.00275578	8.32165e-05	0.0022525	0.000165269
123.963	0.00275645	8.30226e-05	0.00225315	0.000165103
124.111	0.00275667	8.30635e-05	0.00225347	0.00016515
124.259	0.00275693	8.31001e-05	0.00225383	0.000165265
124.408	0.00275697	8.30633e-05	0.00225396	0.000165078
124.556	0.0027573	8.28697e-05	0.0022543	0.000164745
124.704	0.00275758	8.27555e-05	0.00225462	0.000164518
124.852	0.00275749	8.28479e-05	0.00225467	0.000164482
125	0.00275777	8.28112e-05	0.00225503	0.000164433
125.148	0.0027583	8.27183e-05	0.00225561	0.00016441
125.296	0.00275899	8.25947e-05	0.00225631	0.000164383
125.444	0.00275909	8.25789e-05	0.00225647	0.000164072
125.592	0.00275921	8.25311e-05	0.00225666	0.000163793
125.741	0.00275942	8.25246e-05	0.00225693	0.000163601
125.889	0.00275981	8.24881e-05	0.00225737	0.000163463
126.037	0.00276034	8.23842e-05	0.00225794	0.000163381
126.185	0.0027609	8.22607e-05	0.00225856	0.000163355
126.333	0.00276099	8.22841e-05	0.00225877	0.000163305
126.481	0.00276085	8.23142e-05	0.00225876	0.00016305
126.629	0.00276103	8.21771e-05	0.00225902	0.000162777
126.777	0.00276139	8.20022e-05	0.00225943	0.000162555
126.925	0.00276155	8.19471e-05	0.00225972	0.000162476
127.073	0.00276151	8.20373e-05	0.00225987	0.000162549
127.222	0.00276196	8.19202e-05	0.00226042	0.00016255
127.37	0.00276218	8.18244e-05	0.00226071	0.000162304
127.518	0.00276242	8.17127e-05	0.00226101	0.000161966
127.666	0.00276244	8.17101e-05	0.00226116	0.000161753
127.814	0.00276262	8.16598e-05	0.00226145	0.000161579
127.962	0.00276296	8.16134e-05	0.00226188	0.000161475
128.11	0.00276341	8.15841e-05	0.00226242	0.000161443
128.258	0.00276417	8.14006e-05	0.00226321	0.000161375
128.406	0.00276404	8.13693e-05	0.00226323	0.000161049
128.555	0.00276392	8.13609e-05	0.00226326	0.000160793
128.703	0.0027639	8.1368e-05	0.00226339	0.000160615
128.851	0.00276433	8.11708e-05	0.0022639	0.000160392
128.999	0.00276465	8.10321e-05	0.00226434	0.000160304
129.147	0.00276462	8.10689e-05	0.00226453	0.000160386
129.295	0.00276461	8.10547e-05	0.00226471	0.000160341
129.443	0.00276462	8.09229e-05	0.00226485	0.000159976
129.591	0.00276479	8.07897e-05	0.00226512	0.000159663
129.739	0.00276492	8.07343e-05	0.00226539	0.000159461
129.887	0.00276501	8.06848e-05	0.00226564	0.000159336
130.036	0.00276521	8.06483e-05	0.002266	0.000159283
130.184	0.00276561	8.0577e-05	0.00226654	0.000159264
130.332	0.00276585	8.05091e-05	0.00226689	0.000159008
130.48	0.00276617	8.03251e-05	0.00226727	0.000158574
130.628	0.00276597	8.03417e-05	0.00226728	0.000158356
130.776	0.00276587	8.0355e-05	0.00226738	0.000158215
130.924	0.00276608	8.02599e-05	0.00226775	0.000158084
131.072	0.00276658	8.00631e-05	0.00226836	0.000157963
131.22	0.00276687	7.99536e-05	0.00226883	0.000157971
131.368	0.0027663	8.0024e-05	0.00226853	0.000157733
131.517	0.00276616	7.99079e-05	0.00226858	0.000157412
131.665	0.00276616	7.97953e-05	0.00226877	0.000157155
131.813	0.00276638	7.96528e-05	0.00226913	0.000156947
131.961	0.0027664	7.96284e-05	0.00226937	0.000156882
132.109	0.00276654	7.95451e-05	0.00226972	0.000156846
132.257	0.00276664	7.94906e-05	0.00227002	0.000156754
132.405	0.00276655	7.94406e-05	0.0022701	0.000156381
132.553	0.00276679	7.92808e-05	0.00227046	0.000155994
132.701	0.00276686	7.91932e-05	0.00227071	0.000155723
132.85	0.00276684	7.91773e-05	0.0022709	0.000155578
132.998	0.00276679	7.91829e-05	0.0022711	0.000155542
133.146	0.00276721	7.89831e-05	0.00227168	0.000155446
133.294	0.0027674	7.88231e-05	0.00227203	0.000155166
133.442	0.00276704	7.88116e-05	0.00227192	0.00015485
133.59	0.00276657	7.88254e-05	0.00227174	0.000154643
133.738	0.00276651	7.86705e-05	0.00227192	0.000154407
133.886	0.00276658	7.85322e-05	0.00227221	0.000154251
134.034	0.00276672	7.84255e-05	0.00227257	0.000154178
134.182	0.0027667	7.83659e-05	0.00227283	0.000154195
134.331	0.0027664	7.82966e-05	0.00227277	0.000153847
134.479	0.00276622	7.82098e-05	0.00227281	0.000153488
134.627	0.00276614	7.81559e-05	0.00227296	0.000153209
134.775	0.00276646	7.79343e-05	0.00227343	0.000152899
134.923	0.00276634	7.79225e-05	0.00227359	0.000152795
135.071	0.00276635	7.79038e-05	0.00227386	0.000152751
135.219	0.00276639	7.78409e-05	0.00227415	0.000152655
135.367	0.00276639	7.76376e-05	0.00227433	0.000152176
135.515	0.0027663	7.75073e-05	0.00227446	0.000151806
135.664	0.00276579	7.75533e-05	0.00227429	0.000151628
135.812	0.00276559	7.74665e-05	0.00227438	0.000151454
135.96	0.00276555	7.73092e-05	0.00227461	0.000151333
136.108	0.00276569	7.71261e-05	0.00227501	0.000151255
136.256	0.00276542	7.7075e-05	0.00227504	0.000151069
136.404	0.00276494	7.6982e-05	0.00227487	0.000150693
136.552	0.00276454	7.69303e-05	0.00227477	0.0001504
136.7	0.00276436	7.68485e-05	0.00227487	0.000150154
136.848	0.00276442	7.67125e-05	0.00227518	0.000149943
136.996	0.00276455	7.65408e-05	0.00227556	0.000149784
137.145	0.00276442	7.65028e-05	0.00227575	0.000149769
137.293	0.002764	7.65124e-05	0.00227564	0.000149441
137.441	0.0027639	7.63749e-05	0.00227577	0.000148996
137.589	0.00276389	7.61868e-05	0.002276	0.000148616
137.737	0.00276364	7.60946e-05	0.00227606	0.000148385
137.885	0.00276315	7.61299e-05	0.00227595	0.000148318
138.033	0.00276313	7.59536e-05	0.00227623	0.000148191
138.181	0.00276304	7.58075e-05	0.00227646	0.00014809
138.329	0.00276264	7.56773e-05	0.00227637	0.00014766
138.477	0.002762	7.5637e-05	0.0022761	0.000147352
138.626	0.00276152	7.5531e-05	0.00227597	0.000147075
138.774	0.00276119	7.54303e-05	0.00227599	0.000146872
138.922	0.00276099	7.53456e-05	0.00227612	0.000146744
139.07	0.00276117	7.5117e-05	0.00227657	0.000146587
139.218	0.00276079	7.50401e-05	0.00227655	0.00014637
139.366	0.00276021	7.50055e-05	0.00227632	0.000145972
139.514	0.00275973	7.4995e-05	0.00227619	0.000145646
139.662	0.00275975	7.47834e-05	0.00227646	0.000145264
139.81	0.00275972	7.46294e-05	0.00227673	0.000145004
139.959	0.00275924	7.46083e-05	0.00227666	0.000144938
140.107	0.00275891	7.45336e-05	0.00227673	0.000144904
140.255	0.00275853	7.43801e-05	0.00227668	0.000144509
140.403	0.00275815	7.42382e-05	0.00227663	0.000144068
140.551	0.0027576	7.41539e-05	0.00227646	0.000143765
140.699	0.00275696	7.40472e-05	0.00227625	0.00014354
140.847	0.00275645	7.39428e-05	0.00227615	0.000143388
140.995	0.00275615	7.38044e-05	0.00227624	0.000143279
141.143	0.00275592	7.36817e-05	0.0022764	0.000143187
141.291	0.00275554	7.34848e-05	0.00227634	0.000142663
141.44	0.00275474	7.34661e-05	0.00227597	0.000142319
141.588	0.00275409	7.34442e-05	0.00227573	0.000142037
141.736	0.00275377	7.33238e-05	0.00227578	0.000141764
141.884	0.00275378	7.31011e-05	0.0022761	0.000141497
142.032	0.00275364	7.29569e-05	0.00227633	0.000141351
142.18	0.00275289	7.29784e-05	0.00227604	0.000141204
142.328	0.00275224	7.28548e-05	0.00227579	0.00014074
142.476	0.0027517	7.27283e-05	0.00227564	0.00014034
142.624	0.00275134	7.25702e-05	0.00227565	0.000139996
142.773	0.00275069	7.25046e-05	0.00227546	0.000139815
142.921	0.00275007	7.23457e-05	0.00227531	0.000139682
143.069	0.00274954	7.22131e-05	0.00227524	0.000139623
143.217	0.00274883	7.21282e-05	0.00227497	0.000139293
143.365	0.00274829	7.19629e-05	0.00227483	0.000138819
143.513	0.00274759	7.18377e-05	0.00227456	0.00013845
143.661	0.00274682	7.17685e-05	0.00227426	0.000138197
143.809	0.00274615	7.17283e-05	0.00227406	0.00013803
143.957	0.00274597	7.14951e-05	0.00227427	0.000137807
144.105	0.00274585	7.12921e-05	0.00227454	0.000137642
144.254	0.00274495	7.12715e-05	0.0022741	0.000137185
144.402	0.00274404	7.12803e-05	0.00227367	0.000136805
144.55	0.00274344	7.11106e-05	0.00227349	0.000136416
144.698	0.00274292	7.0956e-05	0.00227342	0.000136116
144.846	0.00274245	7.08228e-05	0.00227339	0.000135911
144.994	0.00274177	7.07027e-05	0.00227322	0.000135808
145.142	0.00274097	7.05606e-05	0.00227293	0.000135609
145.29	0.00273999	7.04546e-05	0.00227245	0.000135161
145.438	0.0027391	7.03819e-05	0.00227205	0.000134791
145.586	0.00273857	7.0144e-05	0.00227196	0.000134391
145.735	0.00273763	7.0067e-05	0.00227155	0.00013419
145.883	0.00273681	6.99779e-05	0.00227127	0.000134052
146.031	0.0027362	6.98544e-05	0.00227117	0.000133947
146.179	0.00273571	6.96393e-05	0.0022711	0.000133507
146.327	0.00273498	6.95215e-05	0.00227082	0.000133008
146.475	0.00273386	6.95403e-05	0.00227024	0.000132683
146.623	0.00273308	6.94365e-05	0.00226996	0.000132354
146.771	0.00273252	6.92634e-05	0.00226987	0.000132068
146.919	0.00273204	6.90579e-05	0.00226988	0.000131854
147.068	0.00273136	6.89476e-05	0.00226973	0.000131772
147.216	0.00273024	6.88385e-05	0.00226914	0.00013129
147.364	0.00272912	6.87724e-05	0.00226857	0.000130875
147.512	0.00272808	6.86625e-05	0.00226809	0.000130534
147.66	0.00272727	6.85055e-05	0.0022678	0.000130235
147.808	0.00272652	6.8287e-05	0.00226758	0.000129989
147.956	0.00272551	6.81686e-05	0.00226717	0.00012989
148.104	0.00272447	6.80963e-05	0.00226672	0.000129728
148.252	0.00272351	6.79606e-05	0.00226627	0.000129202
148.4	0.00272276	6.77855e-05	0.00226601	0.000128706
148.549	0.00272178	6.76783e-05	0.00226558	0.000128346
148.697	0.0027206	6.76707e-05	0.00226501	0.000128139
148.845	0.00271993	6.74645e-05	0.00226486	0.000127874
148.993	0.00271933	6.72909e-05	0.00226479	0.00012769
149.141	0.00271852	6.71577e-05	0.0022645	0.000127306
149.289	0.0027172	6.71189e-05	0.00226378	0.000126866
149.437	0.00271602	6.69962e-05	0.00226318	0.000126455
149.585	0.00271494	6.68767e-05	0.00226269	0.000126125
149.733	0.00271392	6.67636e-05	0.00226226	0.000125892
149.882	0.00271317	6.65055e-05	0.00226208	0.000125659
150.03	0.00271209	6.63272e-05	0.00226164	0.000125564
150.178	0.00271064	6.6258e-05	0.00226082	0.000125132
150.326	0.00270923	6.62334e-05	0.00226004	0.000124725
150.474	0.00270832	6.60192e-05	0.00225968	0.000124261
150.622	0.00270741	6.58577e-05	0.00225933	0.000123908
150.77	0.00270615	6.57851e-05	0.00225873	0.000123718
150.918	0.00270506	6.56615e-05	0.00225828	0.000123565
151.066	0.00270423	6.54544e-05	0.00225802	0.000123296
151.214	0.00270316	6.53521e-05	0.00225751	0.000122731
151.363	0.00270202	6.53042e-05	0.00225695	0.000122273
151.511	0.00270067	6.51844e-05	0.00225625	0.000121908
151.659	0.00269943	6.50528e-05	0.00225565	0.000121621
151.807	0.00269836	6.48866e-05	0.00225521	0.000121389
151.955	0.00269737	6.47336e-05	0.00225486	0.000121233
152.103	0.00269628	6.45018e-05	0.00225438	0.000120844
152.251	0.00269453	6.44542e-05	0.00225334	0.000120419
152.399	0.00269292	6.44033e-05	0.00225243	0.000120054
152.547	0.00269162	6.42667e-05	0.00225178	0.000119703
152.695	0.00269065	6.40323e-05	0.00225142	0.00011936
152.844	0.00268953	6.38489e-05	0.00225095	0.000119141
152.992	0.00268809	6.37668e-05	0.00225024	0.000119071
153.14	0.00268671	6.36419e-05	0.00224951	0.000118577
153.288	0.00268541	6.35411e-05	0.00224883	0.00011806
153.436	0.00268429	6.34165e-05	0.00224832	0.000117593
153.584	0.00268293	6.33561e-05	0.00224764	0.000117272
153.732	0.00268163	6.31748e-05	0.00224702	0.00011699
153.88	0.00268035	6.30095e-05	0.00224644	0.000116808
154.028	0.00267911	6.28637e-05	0.00224588	0.000116613
154.177	0.00267776	6.27523e-05	0.00224517	0.000116045
154.325	0.00267618	6.26307e-05	0.00224429	0.000115576
154.473	0.00267442	6.2526e-05	0.00224328	0.000115239
154.621	0.00267274	6.24467e-05	0.00224236	0.000114993
154.769	0.00267154	6.21955e-05	0.00224184	0.000114705
154.917	0.00267042	6.19644e-05	0.0022414	0.000114492
155.065	0.00266877	6.18588e-05	0.0022405	0.000114203
155.213	0.00266687	6.18542e-05	0.00223935	0.000113753
155.361	0.0026654	6.17013e-05	0.00223857	0.000113263
155.509	0.00266404	6.15688e-05	0.00223789	0.000112855
155.658	0.00266275	6.14516e-05	0.00223729	0.000112538
155.806	0.00266127	6.1302e-05	0.00223656	0.000112315
155.954	0.00265994	6.11023e-05	0.00223595	0.000112126
156.102	0.00265832	6.10061e-05	0.00223505	0.000111663
156.25	0.00265663	6.0977e-05	0.00223409	0.000111184
156.398	0.00265525	6.07894e-05	0.0022334	0.000110684
156.546	0.00265344	6.06872e-05	0.00223237	0.000110371
156.694	0.00265167	6.05554e-05	0.00223139	0.000110144
156.842	0.00265002	6.03907e-05	0.00223054	0.000109977
156.991	0.00264873	6.0108e-05	0.00222997	0.000109731
157.139	0.00264697	6.00246e-05	0.00222895	0.000109186
157.287	0.00264481	6.00146e-05	0.00222762	0.000108792
157.435	0.00264299	5.98987e-05	0.00222658	0.000108396
157.583	0.00264144	5.97245e-05	0.00222578	0.000108033
157.731	0.00264007	5.95344e-05	0.00222513	0.000107729
157.879	0.00263852	5.94076e-05	0.00222437	0.000107554
158.027	0.00263682	5.92287e-05	0.00222345	0.000107214
158.175	0.00263492	5.91968e-05	0.00222232	0.000106692
158.323	0.00263317	5.91395e-05	0.00222133	0.00010622
158.472	0.00263153	5.90335e-05	0.00222045	0.000105817
158.62	0.00262992	5.88312e-05	0.00221961	0.000105467
158.768	0.00262803	5.86731e-05	0.00221856	0.000105264
158.916	0.00262622	5.85288e-05	0.00221758	0.000105135
159.064	0.00262435	5.83876e-05	0.00221651	0.000104689
159.212	0.00262254	5.82633e-05	0.00221548	0.00010415
159.36	0.00262049	5.81573e-05	0.00221426	0.000103734
159.508	0.00261825	5.81072e-05	0.0022129	0.00010346
159.656	0.00261649	5.78849e-05	0.00221195	0.000103141
159.805	0.00261483	5.76951e-05	0.0022111	0.000102908
159.953	0.0026133	5.75031e-05	0.00221036	0.000102706
160.101	0.00261109	5.74938e-05	0.00220899	0.00010219
160.249	0.00260904	5.73953e-05	0.00220776	0.000101685
160.397	0.00260711	5.73084e-05	0.00220665	0.000101255
160.545	0.0026053	5.72361e-05	0.00220566	0.000100909
160.693	0.00260375	5.70348e-05	0.00220489	0.000100576
160.841	0.00260182	5.68285e-05	0.00220383	0.000100382
160.989	0.00259976	5.66782e-05	0.00220263	0.000100106
161.137	0.00259745	5.66939e-05	0.00220119	9.96255e-05
161.286	0.00259557	5.65441e-05	0.00220012	9.91021e-05
161.434	0.00259356	5.64174e-05	0.00219896	9.87067e-05
161.582	0.00259122	5.63025e-05	0.00219754	9.84586e-05
161.73	0.00258904	5.61366e-05	0.00219627	9.82564e-05
161.878	0.00258721	5.5879e-05	0.0021953	9.8045e-05
162.026	0.00258521	5.57709e-05	0.00219415	9.76082e-05
162.174	0.00258301	5.57708e-05	0.00219281	9.71148e-05
162.322	0.00258072	5.56655e-05	0.00219141	9.66743e-05
162.47	0.00257857	5.55456e-05	0.00219013	9.6302e-05
162.618	0.00257661	5.54024e-05	0.00218903	9.59859e-05
162.767	0.00257475	5.52805e-05	0.00218804	9.57507e-05
162.915	0.00257313	5.50222e-05	0.00218724	9.54982e-05
163.063	0.00257057	5.49995e-05	0.00218561	9.50031e-05
163.211	0.0025681	5.49822e-05	0.00218405	9.4554e-05
163.359	0.00256589	5.48996e-05	0.00218272	9.41318e-05
163.507	0.00256397	5.47303e-05	0.00218166	9.37304e-05
163.655	0.0025618	5.45551e-05	0.0021804	9.34643e-05
163.803	0.00255928	5.44026e-05	0.00217887	9.33467e-05
163.951	0.00255705	5.419e-05	0.00217756	9.30715e-05
164.1	0.00255466	5.41411e-05	0.00217607	9.25402e-05
164.248	0.00255244	5.40809e-05	0.00217474	9.2056e-05
164.396	0.00254998	5.40302e-05	0.00217322	9.17015e-05
164.544	0.00254765	5.38427e-05	0.00217183	9.13671e-05
164.692	0.00254542	5.3679e-05	0.00217052	9.11198e-05
164.84	0.00254334	5.35212e-05	0.00216936	9.0931e-05
164.988	0.00254127	5.34393e-05	0.00216817	9.04957e-05
165.136	0.00253887	5.3385e-05	0.00216667	8.99587e-05
165.284	0.00253633	5.33247e-05	0.00216508	8.95251e-05
165.432	0.0025338	5.32752e-05	0.00216351	8.91988e-05
165.581	0.00253169	5.30897e-05	0.0021623	8.88541e-05
165.729	0.00252963	5.29097e-05	0.00216116	8.85945e-05
165.877	0.00252722	5.27024e-05	0.00215973	8.84496e-05
166.025	0.0025243	5.26915e-05	0.00215782	8.80205e-05
166.173	0.00252174	5.25902e-05	0.00215621	8.75208e-05
166.321	0.00251928	5.25129e-05	0.00215469	8.71035e-05
166.469	0.00251688	5.24383e-05	0.00215324	8.67739e-05
166.617	0.0025143	5.22678e-05	0.00215165	8.65253e-05
166.765	0.00251188	5.20404e-05	0.00215021	8.63147e-05
166.914	0.00250951	5.18718e-05	0.00214882	8.60614e-05
167.062	0.00250691	5.19295e-05	0.00214716	8.55552e-05
167.21	0.00250462	5.18595e-05	0.00214578	8.50283e-05
167.358	0.00250194	5.1781e-05	0.00214409	8.46477e-05
167.506	0.00249937	5.16803e-05	0.0021425	8.43371e-05
167.654	0.0024969	5.15556e-05	0.00214102	8.41022e-05
167.802	0.00249476	5.13228e-05	0.00213982	8.38594e-05
167.95	0.0024923	5.12359e-05	0.00213832	8.34897e-05
168.098	0.00248924	5.12468e-05	0.00213629	8.30509e-05
168.246	0.00248642	5.11735e-05	0.00213449	8.26304e-05
168.395	0.00248378	5.10463e-05	0.00213284	8.2263e-05
168.543	0.00248131	5.09112e-05	0.00213134	8.19641e-05
168.691	0.00247866	5.07868e-05	0.00212972	8.17832e-05
168.839	0.00247603	5.05052e-05	0.00212813	8.16092e-05
168.987	0.00247313	5.04764e-05	0.00212624	8.11644e-05
169.135	0.00247035	5.04832e-05	0.00212445	8.06982e-05
169.283	0.00246775	5.04754e-05	0.00212284	8.02842e-05
169.431	0.00246521	5.03445e-05	0.00212128	7.99086e-05
169.579	0.00246245	5.01932e-05	0.00211954	7.96534e-05
169.727	0.00245978	5.00572e-05	0.00211791	7.94735e-05
169.876	0.00245738	4.98921e-05	0.0021165	7.92225e-05
170.024	0.00245474	4.99099e-05	0.00211482	7.86818e-05
170.172	0.00245182	4.98774e-05	0.00211293	7.82398e-05
170.32	0.00244869	4.98414e-05	0.00211087	7.79198e-05
170.468	0.002446	4.96797e-05	0.0021092	7.75831e-05
170.616	0.0024433	4.95324e-05	0.00210753	7.73535e-05
170.764	0.0024407	4.9375e-05	0.00210596	7.71865e-05
170.912	0.00243764	4.92675e-05	0.00210398	7.69086e-05
171.06	0.00243454	4.92112e-05	0.00210193	7.64284e-05
171.209	0.00243155	4.9174e-05	0.00209998	7.60202e-05
171.357	0.00242867	4.91547e-05	0.00209814	7.56936e-05
171.505	0.0024261	4.90478e-05	0.00209658	7.53816e-05
171.653	0.00242326	4.88542e-05	0.0020948	7.51648e-05
171.801	0.00242046	4.8638e-05	0.00209306	7.50069e-05
171.949	0.00241741	4.86756e-05	0.00209107	7.46128e-05
172.097	0.00241472	4.86734e-05	0.00208937	7.41007e-05
172.245	0.00241195	4.86785e-05	0.00208761	7.36931e-05
172.393	0.00240879	4.85903e-05	0.00208554	7.34062e-05
172.541	0.00240574	4.84531e-05	0.00208358	7.31768e-05
172.69	0.00240301	4.82525e-05	0.0020819	7.29648e-05
172.838	0.00240032	4.80961e-05	0.00208025	7.27816e-05
172.986	0.0023971	4.81787e-05	0.0020781	7.23421e-05
173.134	0.00239377	4.81079e-05	0.00207588	7.19321e-05
173.282	0.00239058	4.80226e-05	0.00207377	7.15864e-05
173.43	0.00238757	4.79282e-05	0.00207184	7.13037e-05
173.578	0.00238466	4.78566e-05	0.00207	7.1107e-05
173.726	0.00238197	4.76588e-05	0.00206836	7.09072e-05
173.874	0.00237876	4.75249e-05	0.00206626	7.0649e-05
174.023	0.00237545	4.75681e-05	0.00206403	7.02165e-05
174.171	0.00237239	4.75866e-05	0.00206204	6.98173e-05
174.319	0.00236963	4.75556e-05	0.00206031	6.94471e-05
174.467	0.00236673	4.74745e-05	0.00205846	6.9173e-05
174.615	0.00236345	4.73253e-05	0.00205632	6.90169e-05
174.763	0.0023605	4.71005e-05	0.00205447	6.88615e-05
174.911	0.0023574	4.70923e-05	0.00205244	6.84868e-05
175.059	0.00235433	4.71642e-05	0.00205042	6.80602e-05
175.207	0.00235094	4.71662e-05	0.00204815	6.77372e-05
175.355	0.00234761	4.70132e-05	0.00204595	6.74399e-05
175.504	0.00234437	4.68796e-05	0.00204382	6.72303e-05
175.652	0.00234127	4.67566e-05	0.00204183	6.70885e-05
175.8	0.0023384	4.66202e-05	0.00204005	6.69575e-05
175.948	0.00233502	4.66317e-05	0.00203776	6.65045e-05
176.096	0.00233155	4.6612e-05	0.00203542	6.61204e-05
176.244	0.00232818	4.66161e-05	0.00203316	6.58193e-05
176.392	0.00232522	4.65501e-05	0.00203128	6.55272e-05
176.54	0.00232234	4.6484e-05	0.00202947	6.53129e-05
176.688	0.00231917	4.63027e-05	0.00202743	6.51703e-05
176.836	0.00231582	4.62026e-05	0.00202521	6.49639e-05
176.985	0.00231252	4.62245e-05	0.002023	6.45272e-05
177.133	0.00230928	4.62715e-05	0.00202086	6.41701e-05
177.281	0.00230607	4.63047e-05	0.00201874	6.38941e-05
177.429	0.00230265	4.61744e-05	0.00201647	6.36702e-05
177.577	0.0022993	4.59766e-05	0.00201426	6.35029e-05
177.725	0.00229606	4.57905e-05	0.00201216	6.33987e-05
177.873	0.00229265	4.58351e-05	0.00200987	6.31265e-05
178.021	0.00228936	4.58886e-05	0.00200768	6.27315e-05
178.169	0.00228571	4.5835e-05	0.00200518	6.24163e-05
178.318	0.00228218	4.57614e-05	0.0020028	6.21669e-05
178.466	0.00227881	4.56922e-05	0.00200057	6.19863e-05
178.614	0.00227583	4.55746e-05	0.00199868	6.18225e-05
178.762	0.00227276	4.54394e-05	0.00199672	6.17256e-05
178.91	0.002269	4.54795e-05	0.00199412	6.13503e-05
179.058	0.0022655	4.5499e-05	0.00199175	6.09905e-05
179.206	0.00226219	4.54984e-05	0.00198955	6.06867e-05
179.354	0.00225897	4.54922e-05	0.00198743	6.04623e-05
179.502	0.00225556	4.54334e-05	0.00198517	6.03243e-05
179.65	0.00225216	4.51948e-05	0.00198293	6.01914e-05
179.799	0.00224868	4.50678e-05	0.00198061	6.00319e-05
179.947	0.00224503	4.51557e-05	0.00197809	5.96889e-05
180.095	0.00224153	4.52503e-05	0.00197572	5.94036e-05
180.243	0.00223807	4.52051e-05	0.00197341	5.91419e-05
180.391	0.00223442	4.50726e-05	0.00197092	5.8953e-05
180.539	0.00223087	4.49541e-05	0.00196855	5.88382e-05
180.687	0.00222765	4.48165e-05	0.00196646	5.87509e-05
180.835	0.00222441	4.48615e-05	0.00196432	5.85054e-05
180.983	0.0022208	4.49118e-05	0.00196185	5.81697e-05
181.132	0.00221702	4.49098e-05	0.00195924	5.79041e-05
181.28	0.00221368	4.48572e-05	0.00195702	5.76597e-05
181.428	0.00221041	4.48274e-05	0.00195487	5.75004e-05
181.576	0.00220718	4.47847e-05	0.00195277	5.74128e-05
181.724	0.00220367	4.45917e-05	0.00195044	5.73569e-05
181.872	0.00219997	4.45937e-05	0.00194789	5.70256e-05
182.02	0.00219633	4.46459e-05	0.00194539	5.67337e-05
182.168	0.00219269	4.47078e-05	0.0019429	5.65229e-05
182.316	0.00218925	4.47147e-05	0.0019406	5.63546e-05
182.464	0.00218558	4.45564e-05	0.00193811	5.62228e-05
182.613	0.00218194	4.43632e-05	0.00193565	5.61434e-05
182.761	0.00217828	4.42744e-05	0.00193317	5.60593e-05
182.909	0.00217477	4.43925e-05	0.00193078	5.57498e-05
183.057	0.00217123	4.4503e-05	0.00192837	5.55065e-05
183.205	0.0021674	4.44515e-05	0.00192572	5.52984e-05
183.353	0.00216371	4.43669e-05	0.00192321	5.51451e-05
183.501	0.00216034	4.42669e-05	0.00192097	5.50368e-05
183.649	0.00215707	4.41893e-05	0.00191884	5.49939e-05
183.797	0.00215353	4.42458e-05	0.00191644	5.48417e-05
183.945	0.00214964	4.42467e-05	0.00191372	5.45521e-05
184.094	0.00214586	4.42408e-05	0.0019111	5.43213e-05
184.242	0.00214223	4.424e-05	0.00190863	5.41585e-05
184.39	0.00213865	4.42547e-05	0.0019062	5.40744e-05
184.538	0.00213519	4.41557e-05	0.0019039	5.40132e-05
184.686	0.00213137	4.39178e-05	0.00190128	5.39771e-05
184.834	0.00212739	4.39522e-05	0.00189848	5.37496e-05
184.982	0.00212358	4.40435e-05	0.00189583	5.35286e-05
185.13	0.00212005	4.4128e-05	0.00189344	5.33583e-05
185.278	0.00211639	4.41148e-05	0.00189093	5.32311e-05
185.427	0.00211248	4.39774e-05	0.00188822	5.31388e-05
185.575	0.00210893	4.38267e-05	0.00188583	5.30873e-05
185.723	0.00210546	4.37508e-05	0.00188351	5.30449e-05
185.871	0.00210185	4.39405e-05	0.00188103	5.28273e-05
186.019	0.002098	4.40095e-05	0.00187834	5.26337e-05
186.167	0.00209421	4.39442e-05	0.00187572	5.24569e-05
186.315	0.00209046	4.38883e-05	0.00187313	5.23545e-05
186.463	0.00208681	4.38456e-05	0.00187065	5.23195e-05
186.611	0.00208337	4.3804e-05	0.00186835	5.23357e-05
186.759	0.00207957	4.37302e-05	0.00186573	5.22186e-05
186.908	0.00207547	4.3747e-05	0.00186281	5.20002e-05
187.056	0.00207143	4.37865e-05	0.00185996	5.18461e-05
187.204	0.00206777	4.38193e-05	0.00185744	5.17455e-05
187.352	0.00206419	4.38468e-05	0.00185501	5.1707e-05
187.5	0.00206036	4.36937e-05	0.00185236	5.16666e-05
187.648	0.0020565	4.35041e-05	0.0018497	5.16619e-05
187.796	0.00205274	4.35532e-05	0.00184709	5.15043e-05
187.944	0.002049	4.36939e-05	0.00184449	5.13554e-05
188.092	0.0020453	4.38161e-05	0.00184193	5.12586e-05
188.241	0.00204144	4.37421e-05	0.00183924	5.11537e-05
188.389	0.00203773	4.36292e-05	0.0018367	5.10946e-05
188.537	0.00203405	4.35263e-05	0.00183418	5.10975e-05
188.685	0.00203039	4.34823e-05	0.00183168	5.1131e-05
188.833	0.00202665	4.36511e-05	0.00182908	5.09852e-05
188.981	0.00202259	4.3641e-05	0.00182618	5.08248e-05
189.129	0.00201855	4.3612e-05	0.00182333	5.07169e-05
189.277	0.00201461	4.35941e-05	0.00182057	5.06733e-05
189.425	0.00201102	4.35792e-05	0.00181812	5.06895e-05
189.573	0.00200736	4.35125e-05	0.00181562	5.07342e-05
189.722	0.00200326	4.33914e-05	0.00181271	5.06609e-05
189.87	0.00199923	4.34492e-05	0.00180984	5.051e-05
190.018	0.00199542	4.35263e-05	0.00180718	5.0419e-05
190.166	0.00199175	4.36165e-05	0.00180464	5.03904e-05
190.314	0.00198793	4.36131e-05	0.00180198	5.03795e-05
190.462	0.00198415	4.34414e-05	0.00179937	5.03598e-05
190.61	0.00198043	4.32915e-05	0.00179682	5.03909e-05
190.758	0.00197661	4.33753e-05	0.00179413	5.03254e-05
190.906	0.00197276	4.35518e-05	0.00179142	5.02576e-05
191.055	0.00196893	4.35932e-05	0.00178873	5.01924e-05
191.203	0.0019649	4.35065e-05	0.00178587	5.01265e-05
191.351	0.00196095	4.34303e-05	0.00178309	5.01173e-05
191.499	0.00195718	4.3365e-05	0.00178049	5.01678e-05
191.647	0.00195358	4.33332e-05	0.00177803	5.02611e-05
191.795	0.00194947	4.34128e-05	0.00177508	5.01461e-05
191.943	0.00194522	4.34102e-05	0.001772	5.00341e-05
192.091	0.00194135	4.34216e-05	0.00176927	4.99918e-05
192.239	0.00193756	4.34506e-05	0.00176662	5.00063e-05
192.387	0.00193389	4.34833e-05	0.00176409	5.00739e-05
192.536	0.00193001	4.3327e-05	0.00176137	5.01017e-05
192.684	0.00192616	4.32204e-05	0.00175868	5.00917e-05
192.832	0.00192221	4.33201e-05	0.00175587	5.0018e-05
192.98	0.00191835	4.3443e-05	0.00175313	4.99969e-05
193.128	0.00191466	4.35476e-05	0.00175056	5.0028e-05
193.276	0.00191071	4.34494e-05	0.00174778	5.00179e-05
193.424	0.0019068	4.33115e-05	0.00174501	5.00361e-05
193.572	0.00190291	4.3197e-05	0.00174229	5.0097e-05
193.72	0.00189915	4.32952e-05	0.00173965	5.01172e-05
193.868	0.00189519	4.34559e-05	0.00173682	5.01033e-05
194.017	0.00189098	4.34187e-05	0.00173377	5.00393e-05
194.165	0.00188689	4.33619e-05	0.00173083	5.00171e-05
194.313	0.0018831	4.33274e-05	0.00172817	5.00653e-05
194.461	0.0018794	4.33126e-05	0.00172561	5.01621e-05
194.609	0.00187565	4.32552e-05	0.001723	5.02655e-05
194.757	0.00187153	4.32726e-05	0.00172002	5.01869e-05
194.905	0.00186753	4.33068e-05	0.00171714	5.01492e-05
195.053	0.00186369	4.33633e-05	0.00171442	5.01681e-05
195.201	0.0018599	4.34313e-05	0.00171175	5.02319e-05
195.35	0.0018563	4.34267e-05	0.00170926	5.03259e-05
195.498	0.00185232	4.32345e-05	0.00170644	5.03538e-05
195.646	0.00184836	4.3143e-05	0.00170361	5.03831e-05
195.794	0.00184436	4.32711e-05	0.00170073	5.03743e-05
195.942	0.00184059	4.34255e-05	0.00169807	5.04302e-05
196.09	0.00183663	4.34558e-05	0.00169523	5.04588e-05
196.238	0.00183243	4.33317e-05	0.00169218	5.04436e-05
196.386	0.00182854	4.32335e-05	0.00168942	5.05008e-05
196.534	0.00182479	4.31648e-05	0.00168679	5.06067e-05
196.682	0.00182099	4.32803e-05	0.0016841	5.06847e-05
196.831	0.00181686	4.3347e-05	0.00168109	5.06639e-05
196.979	0.00181286	4.332e-05	0.0016782	5.0657e-05
197.127	0.00180893	4.33053e-05	0.00167539	5.06904e-05
197.275	0.00180513	4.33097e-05	0.0016727	5.07726e-05
197.423	0.00180153	4.33343e-05	0.0016702	5.09114e-05
197.571	0.0017978	4.31829e-05	0.00166759	5.09988e-05
197.719	0.00179373	4.31996e-05	0.00166462	5.09772e-05
197.867	0.00178964	4.32568e-05	0.00166164	5.09772e-05
198.015	0.00178585	4.33504e-05	0.00165894	5.10564e-05
198.164	0.00178212	4.34369e-05	0.00165631	5.1168e-05
198.312	0.00177815	4.3321e-05	0.00165345	5.12067e-05
198.46	0.00177408	4.31542e-05	0.00165051	5.12388e-05
198.608	0.00177027	4.30943e-05	0.0016478	5.13266e-05
198.756	0.00176631	4.32526e-05	0.00164492	5.13764e-05
198.904	0.00176239	4.33916e-05	0.00164209	5.14447e-05
199.052	0.00175832	4.33346e-05	0.00163913	5.1454e-05
199.2	0.00175441	4.32581e-05	0.00163632	5.15022e-05
199.348	0.00175062	4.32022e-05	0.00163362	5.15931e-05
199.496	0.00174689	4.31668e-05	0.00163099	5.17147e-05
199.645	0.00174323	4.32523e-05	0.0016284	5.18361e-05
199.793	0.00173918	4.32519e-05	0.00162543	5.18333e-05
199.941	0.00173521	4.32493e-05	0.00162255	5.18618e-05
200.089	0.0017313	4.3264e-05	0.00161972	5.19249e-05
200.237	0.00172767	4.33152e-05	0.00161716	5.20664e-05
200.385	0.00172396	4.32981e-05	0.00161453	5.21899e-05
200.533	0.00171997	4.30863e-05	0.00161164	5.22218e-05
200.681	0.00171592	4.31134e-05	0.00160867	5.22444e-05
200.829	0.00171199	4.32136e-05	0.0016058	5.23112e-05
200.977	0.00170816	4.33325e-05	0.00160304	5.24175e-05
201.126	0.00170421	4.33414e-05	0.00160017	5.24834e-05
201.274	0.0017003	4.32085e-05	0.00159734	5.25315e-05
201.422	0.00169646	4.30904e-05	0.00159458	5.26071e-05
201.57	0.00169272	4.30476e-05	0.0015919	5.27149e-05
201.718	0.00168887	4.32257e-05	0.0015891	5.28099e-05
201.866	0.00168506	4.32922e-05	0.00158634	5.28936e-05
202.014	0.0016811	4.32258e-05	0.00158345	5.2923e-05
202.162	0.00167723	4.31716e-05	0.00158064	5.29838e-05
202.31	0.00167359	4.31563e-05	0.00157805	5.31125e-05
202.459	0.00167005	4.31686e-05	0.00157557	5.32811e-05
202.607	0.00166618	4.31272e-05	0.00157275	5.33455e-05
202.755	0.00166204	4.31149e-05	0.00156966	5.33395e-05
202.903	0.00165821	4.31552e-05	0.00156688	5.34221e-05
203.051	0.00165438	4.32083e-05	0.00156409	5.35199e-05
203.199	0.00165064	4.32678e-05	0.0015614	5.36492e-05
203.347	0.00164671	4.31337e-05	0.00155852	5.36926e-05
203.495	0.00164292	4.29723e-05	0.00155579	5.37653e-05
203.643	0.00163902	4.3016e-05	0.00155292	5.38301e-05
203.791	0.00163514	4.31298e-05	0.00155007	5.39152e-05
203.94	0.00163147	4.32523e-05	0.00154742	5.40535e-05
204.088	0.00162762	4.31797e-05	0.00154461	5.41107e-05
204.236	0.00162382	4.30721e-05	0.00154185	5.41736e-05
204.384	0.00162008	4.29791e-05	0.00153914	5.42551e-05
204.532	0.00161662	4.29748e-05	0.00153671	5.44242e-05
204.68	0.00161288	4.31336e-05	0.00153397	5.45439e-05
204.828	0.00160887	4.30986e-05	0.00153099	5.45631e-05
204.976	0.00160495	4.30548e-05	0.00152809	5.46042e-05
205.124	0.00160127	4.30549e-05	0.00152543	5.47173e-05
205.273	0.00159765	4.30706e-05	0.00152283	5.48513e-05
205.421	0.00159393	4.30319e-05	0.00152012	5.49539e-05
205.569	0.00159002	4.29201e-05	0.00151724	5.49875e-05
205.717	0.00158609	4.29514e-05	0.00151431	5.50383e-05
205.865	0.00158229	4.30126e-05	0.00151152	5.51296e-05
206.013	0.00157855	4.30806e-05	0.00150878	5.52354e-05
206.161	0.00157498	4.31026e-05	0.00150621	5.53745e-05
206.309	0.00157117	4.29374e-05	0.00150341	5.54105e-05
206.457	0.00156747	4.27952e-05	0.00150072	5.5476e-05
206.605	0.00156376	4.285e-05	0.001498	5.5576e-05
206.754	0.0015602	4.30073e-05	0.00149542	5.5738e-05
206.902	0.00155653	4.30444e-05	0.00149274	5.58414e-05
207.05	0.00155262	4.29319e-05	0.00148982	5.5855e-05
207.198	0.00154895	4.28648e-05	0.00148715	5.59412e-05
207.346	0.0015454	4.28271e-05	0.00148458	5.60618e-05
207.494	0.00154194	4.28273e-05	0.0014821	5.62112e-05
207.642	0.00153799	4.28689e-05	0.00147914	5.62496e-05
207.79	0.00153413	4.28505e-05	0.00147625	5.62981e-05
207.938	0.00153033	4.28431e-05	0.00147343	5.63612e-05
208.086	0.00152665	4.28564e-05	0.00147072	5.64547e-05
208.235	0.00152314	4.28964e-05	0.00146818	5.65956e-05
208.383	0.00151953	4.27726e-05	0.00146555	5.66716e-05
208.531	0.0015158	4.26613e-05	0.00146279	5.67162e-05
208.679	0.00151198	4.26977e-05	0.00145993	5.67722e-05
208.827	0.00150844	4.27928e-05	0.00145735	5.69119e-05
208.975	0.00150498	4.28842e-05	0.00145483	5.70667e-05
209.123	0.00150132	4.27845e-05	0.00145214	5.7124e-05
209.271	0.00149763	4.26363e-05	0.00144942	5.71567e-05
209.419	0.00149417	4.25541e-05	0.00144692	5.72666e-05
209.568	0.0014906	4.26268e-05	0.00144429	5.73872e-05
209.716	0.00148697	4.27462e-05	0.0014416	5.75037e-05
209.864	0.0014832	4.26909e-05	0.00143877	5.75401e-05
210.012	0.0014795	4.26332e-05	0.00143602	5.75953e-05
210.16	0.00147589	4.25953e-05	0.00143335	5.7674e-05
210.308	0.00147235	4.25703e-05	0.00143075	5.77643e-05
210.456	0.00146898	4.25505e-05	0.00142832	5.79009e-05
210.604	0.00146518	4.25288e-05	0.00142545	5.79324e-05
210.752	0.00146145	4.25172e-05	0.00142265	5.79824e-05
210.9	0.00145783	4.25256e-05	0.00141995	5.80566e-05
211.049	0.00145448	4.2589e-05	0.00141753	5.82143e-05
211.197	0.00145108	4.25822e-05	0.00141505	5.83338e-05
211.345	0.00144747	4.23881e-05	0.00141237	5.83449e-05
211.493	0.00144397	4.22937e-05	0.0014098	5.84123e-05
211.641	0.00144045	4.23799e-05	0.00140719	5.85318e-05
211.789	0.00143699	4.24883e-05	0.00140464	5.86681e-05
211.937	0.00143341	4.24895e-05	0.00140197	5.87374e-05
212.085	0.00142985	4.23788e-05	0.00139932	5.87838e-05
212.233	0.00142633	4.22809e-05	0.00139671	5.88367e-05
212.382	0.00142288	4.22171e-05	0.00139417	5.89118e-05
212.53	0.00141939	4.22905e-05	0.00139157	5.9018e-05
212.678	0.00141584	4.23457e-05	0.00138892	5.91143e-05
212.826	0.00141217	4.22801e-05	0.00138614	5.91387e-05
212.974	0.00140859	4.2227e-05	0.00138345	5.91793e-05
213.122	0.00140522	4.222e-05	0.00138098	5.9283e-05
213.27	0.00140201	4.22442e-05	0.00137866	5.94301e-05
213.418	0.00139863	4.21116e-05	0.00137618	5.94862e-05
213.566	0.00139496	4.20594e-05	0.00137339	5.95017e-05
213.714	0.00139156	4.20903e-05	0.00137086	5.96096e-05
213.863	0.00138821	4.21345e-05	0.00136839	5.97265e-05
214.011	0.0013849	4.21896e-05	0.00136596	5.98498e-05
214.159	0.00138141	4.20668e-05	0.00136334	5.98714e-05
214.307	0.00137803	4.19313e-05	0.00136085	5.99196e-05
214.455	0.00137466	4.18598e-05	0.00135835	5.99824e-05
214.603	0.00137116	4.19458e-05	0.0013557	6.00659e-05
214.751	0.00136779	4.20525e-05	0.00135319	6.01896e-05
214.899	0.00136428	4.19876e-05	0.00135054	6.02245e-05
215.047	0.00136081	4.1894e-05	0.00134793	6.02531e-05
215.195	0.0013574	4.18091e-05	0.00134537	6.02857e-05
215.344	0.00135427	4.17962e-05	0.0013431	6.0411e-05
215.492	0.001351	4.18425e-05	0.00134068	6.05226e-05
215.64	0.00134746	4.17912e-05	0.00133799	6.05445e-05
215.788	0.00134401	4.17387e-05	0.00133538	6.05808e-05
215.936	0.00134078	4.17396e-05	0.001333	6.06873e-05
216.084	0.00133763	4.17532e-05	0.00133069	6.08052e-05
216.232	0.00133443	4.17134e-05	0.00132833	6.08844e-05
216.38	0.00133112	4.1535e-05	0.00132586	6.08959e-05
216.528	0.00132772	4.15233e-05	0.00132329	6.09536e-05
216.677	0.00132439	4.15667e-05	0.00132079	6.10412e-05
216.825	0.0013211	4.16163e-05	0.00131832	6.11259e-05
216.973	0.00131788	4.16413e-05	0.00131593	6.12263e-05
217.121	0.00131447	4.14963e-05	0.00131334	6.12159e-05
217.269	0.00131116	4.13713e-05	0.00131085	6.12256e-05
217.417	0.00130794	4.13159e-05	0.00130845	6.12805e-05
217.565	0.00130476	4.14458e-05	0.00130608	6.14222e-05
217.713	0.00130148	4.14664e-05	0.00130361	6.14962e-05
217.861	0.00129806	4.13538e-05	0.001301	6.14861e-05
218.009	0.00129487	4.12924e-05	0.00129862	6.15457e-05
218.158	0.00129181	4.12592e-05	0.00129636	6.16347e-05
218.306	0.00128884	4.12497e-05	0.0012942	6.17475e-05
218.454	0.0012856	4.11724e-05	0.00129176	6.17761e-05
218.602	0.00128232	4.11418e-05	0.00128927	6.18295e-05
218.75	0.00127906	4.11237e-05	0.00128681	6.18804e-05
218.898	0.0012759	4.11276e-05	0.00128443	6.19488e-05
219.046	0.00127286	4.11592e-05	0.00128218	6.20507e-05
219.194	0.00126971	4.10517e-05	0.00127983	6.20809e-05
219.342	0.0012665	4.08932e-05	0.0012774	6.20682e-05
219.491	0.00126318	4.08744e-05	0.00127486	6.20879e-05
219.639	0.00126006	4.09507e-05	0.0012725	6.21911e-05
219.787	0.001257	4.10268e-05	0.00127022	6.23017e-05
219.935	0.00125379	4.09341e-05	0.00126778	6.23136e-05
220.083	0.00125058	4.07959e-05	0.00126534	6.22963e-05
220.231	0.00124761	4.07254e-05	0.00126315	6.23636e-05
220.379	0.00124468	4.0689e-05	0.00126099	6.24403e-05
220.527	0.00124161	4.0769e-05	0.00125867	6.25403e-05
220.675	0.00123842	4.06997e-05	0.00125624	6.25627e-05
220.823	0.00123535	4.06376e-05	0.00125393	6.26115e-05
220.972	0.00123232	4.05978e-05	0.00125165	6.26628e-05
221.12	0.00122933	4.05678e-05	0.00124942	6.27135e-05
221.268	0.00122648	4.05466e-05	0.00124733	6.28021e-05
221.416	0.00122335	4.0425e-05	0.00124495	6.27979e-05
221.564	0.00122015	4.04007e-05	0.00124247	6.28156e-05
221.712	0.001217	4.03971e-05	0.00124006	6.28431e-05
221.86	0.00121409	4.04543e-05	0.00123789	6.29481e-05
222.008	0.00121114	4.04458e-05	0.00123568	6.30079e-05
222.156	0.00120802	4.02712e-05	0.00123329	6.2962e-05
222.305	0.00120506	4.01381e-05	0.00123107	6.29635e-05
222.453	0.00120212	4.01592e-05	0.00122885	6.30435e-05
222.601	0.00119921	4.02377e-05	0.00122667	6.31493e-05
222.749	0.00119621	4.02187e-05	0.00122439	6.31873e-05
222.897	0.00119324	4.01124e-05	0.00122214	6.32071e-05
223.045	0.00119034	4.00167e-05	0.00121997	6.32333e-05
223.193	0.00118752	3.99511e-05	0.00121787	6.32775e-05
223.341	0.00118473	3.99175e-05	0.0012158	6.33303e-05
223.489	0.00118179	3.99452e-05	0.00121356	6.34035e-05
223.637	0.00117872	3.98715e-05	0.0012112	6.34027e-05
223.786	0.00117572	3.98128e-05	0.00120889	6.34067e-05
223.934	0.00117284	3.98052e-05	0.00120672	6.34521e-05
224.082	0.0011701	3.98292e-05	0.00120468	6.35345e-05
224.23	0.00116722	3.97106e-05	0.0012025	6.35258e-05
224.378	0.0011642	3.95688e-05	0.00120017	6.34769e-05
224.526	0.00116131	3.95838e-05	0.00119796	6.35379e-05
224.674	0.00115847	3.96126e-05	0.00119581	6.36041e-05
224.822	0.00115572	3.96494e-05	0.00119375	6.36834e-05
224.97	0.00115283	3.95286e-05	0.00119154	6.36659e-05
225.118	0.00115006	3.94041e-05	0.00118947	6.3677e-05
225.267	0.00114735	3.92957e-05	0.00118745	6.36942e-05
225.415	0.00114458	3.92973e-05	0.00118536	6.37494e-05
225.563	0.00114185	3.93689e-05	0.0011833	6.38451e-05
225.711	0.00113898	3.92978e-05	0.0011811	6.38539e-05
225.859	0.00113614	3.92056e-05	0.00117893	6.38494e-05
226.007	0.00113334	3.91205e-05	0.00117678	6.38395e-05
226.155	0.00113074	3.91094e-05	0.00117486	6.39058e-05
226.303	0.00112809	3.90698e-05	0.00117288	6.39349e-05
226.451	0.00112512	3.90054e-05	0.00117056	6.39109e-05
226.6	0.00112222	3.89469e-05	0.0011683	6.3897e-05
226.748	0.00111952	3.8944e-05	0.00116625	6.39479e-05
226.896	0.00111689	3.89516e-05	0.00116427	6.40042e-05
227.044	0.00111424	3.89084e-05	0.00116227	6.40251e-05
227.192	0.00111153	3.87438e-05	0.00116022	6.39914e-05
227.34	0.00110887	3.86421e-05	0.00115821	6.39955e-05
227.488	0.00110619	3.8657e-05	0.00115616	6.40528e-05
227.636	0.00110354	3.86773e-05	0.00115416	6.41057e-05
227.784	0.001101	3.86812e-05	0.00115227	6.41816e-05
227.932	0.00109826	3.85425e-05	0.00115015	6.41421e-05
228.081	0.0010956	3.8423e-05	0.00114812	6.41153e-05
228.229	0.00109304	3.83397e-05	0.0011462	6.41173e-05
228.377	0.00109053	3.83867e-05	0.00114432	6.42016e-05
228.525	0.00108782	3.83901e-05	0.00114223	6.42236e-05
228.673	0.001085	3.82825e-05	0.00114	6.41649e-05
228.821	0.00108236	3.82258e-05	0.00113798	6.4167e-05
228.969	0.00107983	3.8196e-05	0.00113607	6.4194e-05
229.117	0.00107739	3.81864e-05	0.00113426	6.42399e-05
229.265	0.0010748	3.80441e-05	0.00113228	6.41892e-05
229.414	0.00107215	3.79915e-05	0.00113024	6.42011e-05
229.562	0.00106954	3.79572e-05	0.00112823	6.42159e-05
229.71	0.00106702	3.79439e-05	0.00112631	6.42474e-05
229.858	0.00106461	3.79547e-05	0.00112452	6.43075e-05
230.006	0.00106215	3.78466e-05	0.00112266	6.43091e-05
230.154	0.00105964	3.76938e-05	0.00112075	6.42687e-05
230.302	0.0010571	3.75874e-05	0.00111881	6.42348e-05
230.45	0.00105463	3.76329e-05	0.00111692	6.43003e-05
230.598	0.0010522	3.76829e-05	0.00111509	6.43682e-05
230.746	0.00104962	3.75913e-05	0.00111309	6.43391e-05
230.895	0.001047	3.74655e-05	0.00111104	6.42682e-05
231.043	0.00104459	3.74053e-05	0.00110922	6.42739e-05
231.191	0.00104223	3.73568e-05	0.00110744	6.42802e-05
231.339	0.00103981	3.73583e-05	0.00110559	6.43025e-05
231.487	0.00103721	3.72831e-05	0.00110356	6.4273e-05
231.635	0.00103473	3.72211e-05	0.00110165	6.42711e-05
231.783	0.00103233	3.71748e-05	0.00109982	6.42797e-05
231.931	0.00102998	3.71349e-05	0.00109804	6.42877e-05
232.079	0.00102776	3.71038e-05	0.00109641	6.43305e-05
232.227	0.00102539	3.69304e-05	0.00109461	6.42771e-05
232.376	0.00102295	3.68646e-05	0.00109272	6.42729e-05
232.524	0.0010205	3.68377e-05	0.00109082	6.42712e-05
232.672	0.00101824	3.68734e-05	0.00108913	6.43375e-05
232.82	0.00101594	3.68511e-05	0.00108739	6.43552e-05
232.968	0.00101349	3.66884e-05	0.00108547	6.42741e-05
233.116	0.00101113	3.65672e-05	0.00108367	6.42233e-05
233.264	0.00100886	3.65157e-05	0.00108195	6.42208e-05
233.412	0.00100654	3.65717e-05	0.00108017	6.42666e-05
233.56	0.00100413	3.65424e-05	0.00107828	6.42484e-05
233.709	0.00100175	3.64452e-05	0.00107644	6.42148e-05
233.857	0.000999436	3.63582e-05	0.00107466	6.41866e-05
234.005	0.000997218	3.62948e-05	0.00107298	6.41786e-05
234.153	0.000995066	3.62461e-05	0.00107138	6.41805e-05
234.301	0.000992863	3.61925e-05	0.00106971	6.41931e-05
234.449	0.000990499	3.61053e-05	0.00106787	6.4164e-05
234.597	0.000988196	3.6032e-05	0.00106609	6.4142e-05
234.745	0.000986026	3.60041e-05	0.00106445	6.41622e-05
234.893	0.000983946	3.60124e-05	0.0010629	6.42062e-05
235.041	0.000981735	3.58949e-05	0.00106121	6.41612e-05
235.19	0.000979457	3.57163e-05	0.00105945	6.4063e-05
235.338	0.000977245	3.56901e-05	0.00105775	6.40738e-05
235.486	0.000975013	3.5706e-05	0.00105602	6.40856e-05
235.634	0.000972846	3.57313e-05	0.00105436	6.41057e-05
235.782	0.000970553	3.56199e-05	0.00105256	6.40352e-05
235.93	0.000968372	3.55113e-05	0.00105088	6.3992e-05
236.078	0.000966247	3.5414e-05	0.00104926	6.39517e-05
236.226	0.000964162	3.5346e-05	0.00104769	6.39253e-05
236.374	0.000962059	3.53879e-05	0.00104608	6.3972e-05
236.523	0.000959861	3.53087e-05	0.00104438	6.39463e-05
236.671	0.000957696	3.52122e-05	0.0010427	6.39104e-05
236.819	0.000955573	3.51204e-05	0.00104107	6.38704e-05
236.967	0.000953655	3.50936e-05	0.00103967	6.39056e-05
237.115	0.000951695	3.50394e-05	0.00103821	6.39021e-05
237.263	0.000949523	3.49039e-05	0.00103652	6.38274e-05
237.411	0.000947317	3.4831e-05	0.00103478	6.37828e-05
237.559	0.000945268	3.48147e-05	0.00103321	6.37949e-05
237.707	0.000943257	3.48116e-05	0.00103168	6.38035e-05
237.855	0.000941195	3.47696e-05	0.00103009	6.37689e-05
238.004	0.000939109	3.46206e-05	0.00102847	6.36787e-05
238.152	0.000937132	3.44974e-05	0.00102696	6.36136e-05
238.3	0.000935123	3.44727e-05	0.0010254	6.36017e-05
238.448	0.000933109	3.44776e-05	0.00102384	6.35977e-05
238.596	0.00093119	3.44713e-05	0.00102239	6.36172e-05
238.744	0.000929138	3.43375e-05	0.00102079	6.3543e-05
238.892	0.000927161	3.422e-05	0.00101927	6.34827e-05
239.04	0.000925281	3.41313e-05	0.00101785	6.34485e-05
239.188	0.000923537	3.4098e-05	0.00101659	6.34703e-05
239.336	0.000921572	3.4068e-05	0.00101508	6.34707e-05
239.485	0.000919471	3.39526e-05	0.00101341	6.33904e-05
239.633	0.000917515	3.38869e-05	0.0010119	6.33614e-05
239.781	0.000915644	3.38489e-05	0.00101048	6.33526e-05
239.929	0.000913841	3.38301e-05	0.00100914	6.33562e-05
240.077	0.000911868	3.36979e-05	0.0010076	6.32593e-05
240.225	0.000909913	3.35919e-05	0.00100609	6.31966e-05
240.373	0.000907904	3.35529e-05	0.0010045	6.31605e-05
240.521	0.000905968	3.35349e-05	0.001003	6.314e-05
240.669	0.000904126	3.35384e-05	0.0010016	6.31431e-05
240.818	0.000902237	3.34413e-05	0.00100015	6.30955e-05
240.966	0.000900333	3.33014e-05	0.000998681	6.3016e-05
241.114	0.000898472	3.31718e-05	0.000997258	6.29387e-05
241.262	0.000896677	3.3161e-05	0.000995907	6.29533e-05
241.41	0.000894887	3.31834e-05	0.00099456	6.29877e-05
241.558	0.000892982	3.30823e-05	0.000993082	6.29394e-05
241.706	0.000891047	3.29501e-05	0.000991567	6.28563e-05
241.854	0.000889273	3.28852e-05	0.000990232	6.28352e-05
242.002	0.000887528	3.28304e-05	0.000988925	6.28097e-05
242.15	0.000885821	3.27671e-05	0.000987647	6.27705e-05
242.299	0.000883899	3.26799e-05	0.00098612	6.27057e-05
242.447	0.000882027	3.26208e-05	0.000984645	6.26566e-05
242.595	0.000880219	3.25767e-05	0.000983238	6.2615e-05
242.743	0.000878455	3.25387e-05	0.000981878	6.25721e-05
242.891	0.000876802	3.25092e-05	0.000980643	6.25587e-05
243.039	0.000875029	3.23553e-05	0.00097927	6.24595e-05
243.187	0.000873273	3.22389e-05	0.000977913	6.23838e-05
243.335	0.000871476	3.21963e-05	0.000976505	6.23449e-05
243.483	0.000869855	3.22123e-05	0.000975297	6.23728e-05
243.632	0.000868198	3.21744e-05	0.000974044	6.23574e-05
243.78	0.000866427	3.20152e-05	0.00097266	6.22569e-05
243.928	0.000864768	3.18878e-05	0.000971402	6.21895e-05
244.076	0.000863203	3.18092e-05	0.000970245	6.21545e-05
244.224	0.000861594	3.18031e-05	0.000969033	6.21511e-05
244.372	0.000859852	3.17558e-05	0.000967664	6.21029e-05
244.52	0.000858125	3.16569e-05	0.000966313	6.20392e-05
244.668	0.000856435	3.15741e-05	0.000964998	6.19742e-05
244.816	0.000854803	3.15181e-05	0.000963743	6.19192e-05
244.964	0.000853227	3.14733e-05	0.000962549	6.18699e-05
245.113	0.000851672	3.13799e-05	0.000961381	6.18097e-05
245.261	0.000849923	3.12888e-05	0.000959986	6.17324e-05
245.409	0.000848221	3.12169e-05	0.00095864	6.16658e-05
245.557	0.000846645	3.11844e-05	0.000957439	6.16405e-05
245.705	0.00084518	3.11809e-05	0.000956363	6.16471e-05
245.853	0.000843612	3.10632e-05	0.000955166	6.15737e-05
246.001	0.000842	3.08905e-05	0.000953915	6.14555e-05
246.149	0.000840524	3.0799e-05	0.000952821	6.14148e-05
246.297	0.000838993	3.07839e-05	0.000951657	6.141e-05
246.445	0.000837484	3.07861e-05	0.000950513	6.14029e-05
246.594	0.000835855	3.06704e-05	0.000949228	6.13101e-05
246.742	0.000834319	3.0564e-05	0.000948049	6.12411e-05
246.89	0.000832822	3.04684e-05	0.000946909	6.11705e-05
247.038	0.000831346	3.03949e-05	0.000945787	6.10968e-05
247.186	0.00082988	3.03879e-05	0.000944674	6.10718e-05
247.334	0.000828275	3.03126e-05	0.000943401	6.10016e-05
247.482	0.000826697	3.02242e-05	0.000942154	6.09225e-05
247.63	0.000825159	3.01403e-05	0.000940949	6.08404e-05
247.778	0.0008238	3.01153e-05	0.000939952	6.0826e-05
247.927	0.000822435	3.00599e-05	0.000938944	6.07847e-05
248.075	0.000820963	2.98914e-05	0.000937811	6.06666e-05
248.223	0.000819429	2.97951e-05	0.000936603	6.05911e-05
248.371	0.000818026	2.97613e-05	0.000935546	6.05769e-05
248.519	0.000816669	2.97366e-05	0.000934537	6.05644e-05
248.667	0.00081528	2.96771e-05	0.000933487	6.05149e-05
248.815	0.000813827	2.95333e-05	0.00093236	6.0411e-05
248.963	0.00081245	2.94136e-05	0.000931318	6.03261e-05
249.111	0.000811108	2.93331e-05	0.000930313	6.02629e-05
249.259	0.000809681	2.93227e-05	0.000929202	6.0226e-05
249.408	0.000808303	2.93137e-05	0.000928147	6.01994e-05
249.556	0.00080681	2.91951e-05	0.000926954	6.00885e-05
249.704	0.000805387	2.90923e-05	0.000925839	5.99905e-05
249.852	0.000804051	2.90139e-05	0.000924822	5.99144e-05
250	0.000802849	2.89804e-05	0.000923963	5.98874e-05
250.148	0.000801512	2.89058e-05	0.000922941	5.98226e-05
250.296	0.000800037	2.87881e-05	0.000921756	5.97185e-05
250.444	0.000798696	2.87149e-05	0.000920727	5.96632e-05
250.592	0.000797444	2.86666e-05	0.000919799	5.96304e-05
250.741	0.00079626	2.86336e-05	0.000918948	5.96103e-05
250.889	0.00079496	2.8492e-05	0.000917957	5.95062e-05
251.037	0.000793708	2.83527e-05	0.00091702	5.94125e-05
251.185	0.000792376	2.82831e-05	0.000915983	5.93461e-05
251.333	0.000791078	2.82503e-05	0.000914982	5.93002e-05
251.481	0.000789851	2.82391e-05	0.000914062	5.92715e-05
251.629	0.000788564	2.81484e-05	0.000913069	5.91904e-05
251.777	0.000787249	2.80256e-05	0.000912036	5.90742e-05
251.925	0.000785975	2.79116e-05	0.000911048	5.89595e-05
252.073	0.000784825	2.7858e-05	0.000910206	5.89039e-05
252.222	0.000783617	2.78714e-05	0.000909293	5.88894e-05
252.37	0.00078231	2.77768e-05	0.000908261	5.88014e-05
252.518	0.000780995	2.76516e-05	0.000907215	5.86866e-05
252.666	0.00077985	2.75839e-05	0.000906371	5.86372e-05
252.814	0.000778745	2.75217e-05	0.000905569	5.85862e-05
252.962	0.000777662	2.7447e-05	0.000904791	5.85266e-05
253.11	0.000776447	2.73062e-05	0.000903856	5.84232e-05
253.258	0.000775243	2.72264e-05	0.000902932	5.83659e-05
253.406	0.000774062	2.71694e-05	0.000902028	5.83066e-05
253.555	0.000772915	2.7121e-05	0.000901159	5.82448e-05
253.703	0.000771854	2.70829e-05	0.00090039	5.82054e-05
253.851	0.000770683	2.69375e-05	0.00089949	5.80869e-05
253.999	0.000769534	2.6812e-05	0.000898608	5.79669e-05
254.147	0.000768331	2.67519e-05	0.000897657	5.78786e-05
254.295	0.000767251	2.67653e-05	0.000896854	5.78618e-05
254.443	0.000766136	2.67295e-05	0.000896005	5.7805e-05
254.591	0.000764926	2.65883e-05	0.00089504	5.76739e-05
254.739	0.000763816	2.6475e-05	0.000894192	5.75725e-05
254.887	0.000762821	2.63997e-05	0.000893479	5.75103e-05
255.036	0.000761868	2.63421e-05	0.000892813	5.74589e-05
255.184	0.000760738	2.62783e-05	0.000891934	5.73897e-05
255.332	0.000759627	2.6171e-05	0.000891079	5.73098e-05
255.48	0.000758569	2.60758e-05	0.000890282	5.7237e-05
255.628	0.000757564	2.60069e-05	0.000889543	5.71738e-05
255.776	0.000756588	2.59525e-05	0.000888833	5.71087e-05
255.924	0.000755627	2.58568e-05	0.00088814	5.70304e-05
256.072	0.00075455	2.57228e-05	0.000887306	5.69124e-05
256.22	0.000753434	2.56481e-05	0.000886419	5.68211e-05
256.368	0.000752398	2.56192e-05	0.000885624	5.6758e-05
256.517	0.000751461	2.56197e-05	0.000884945	5.67252e-05
256.665	0.000750429	2.55163e-05	0.000884149	5.66183e-05
256.813	0.000749364	2.53649e-05	0.00088331	5.64728e-05
256.961	0.000748449	2.52681e-05	0.000882652	5.63872e-05
257.109	0.0007475	2.52288e-05	0.000881949	5.63341e-05
257.257	0.000746564	2.52175e-05	0.000881259	5.63007e-05
257.405	0.000745526	2.50986e-05	0.000880446	5.61919e-05
257.553	0.000744582	2.49898e-05	0.000879745	5.61095e-05
257.701	0.00074368	2.48885e-05	0.00087909	5.60282e-05
257.85	0.000742828	2.47999e-05	0.00087849	5.59537e-05
257.998	0.00074202	2.47402e-05	0.00087794	5.58927e-05
258.146	0.000741021	2.46529e-05	0.000877158	5.58068e-05
258.294	0.000740034	2.45594e-05	0.000876387	5.57121e-05
258.442	0.000739074	2.4474e-05	0.000875643	5.56138e-05
258.59	0.000738248	2.44518e-05	0.000875058	5.55682e-05
258.738	0.000737403	2.44073e-05	0.000874445	5.54945e-05
258.886	0.000736466	2.42609e-05	0.000873717	5.53507e-05
259.034	0.000735532	2.41386e-05	0.000872993	5.5223e-05
259.182	0.000734653	2.41078e-05	0.000872334	5.51715e-05
259.331	0.000733815	2.40856e-05	0.00087172	5.51234e-05
259.479	0.000732966	2.40277e-05	0.00087109	5.50487e-05
259.627	0.00073208	2.38887e-05	0.000870417	5.49309e-05
259.775	0.000731276	2.3771e-05	0.000869838	5.48351e-05
259.923	0.000730534	2.36725e-05	0.000869332	5.47542e-05
260.071	0.000729744	2.36169e-05	0.000868765	5.46926e-05
260.219	0.00072897	2.3582e-05	0.000868217	5.46577e-05
260.367	0.00072807	2.34592e-05	0.000867509	5.45403e-05
260.515	0.000727226	2.3355e-05	0.000866866	5.44342e-05
260.664	0.000726451	2.32754e-05	0.000866303	5.43451e-05
260.812	0.000725793	2.32406e-05	0.00086588	5.4299e-05
260.96	0.000725033	2.31456e-05	0.000865326	5.41876e-05
261.108	0.000724097	2.30363e-05	0.000864557	5.40541e-05
261.256	0.000723271	2.29727e-05	0.00086392	5.39666e-05
261.404	0.000722526	2.29343e-05	0.000863377	5.39022e-05
261.552	0.000721843	2.29096e-05	0.000862908	5.38505e-05
261.7	0.000721057	2.27845e-05	0.000862311	5.37231e-05
261.848	0.000720349	2.26552e-05	0.00086181	5.36154e-05
261.996	0.000719641	2.25464e-05	0.000861304	5.35156e-05
262.145	0.000718907	2.24997e-05	0.000860766	5.34554e-05
262.293	0.000718241	2.24711e-05	0.000860307	5.34134e-05
262.441	0.000717542	2.2367e-05	0.000859808	5.33315e-05
262.589	0.000716812	2.22388e-05	0.000859265	5.32169e-05
262.737	0.000716108	2.21247e-05	0.000858747	5.31003e-05
262.885	0.000715522	2.20598e-05	0.000858373	5.30295e-05
263.033	0.000714909	2.20349e-05	0.000857962	5.29808e-05
263.181	0.000714139	2.19436e-05	0.000857357	5.28739e-05
263.329	0.000713336	2.18349e-05	0.000856705	5.27364e-05
263.477	0.000712687	2.17821e-05	0.000856242	5.2659e-05
263.626	0.000712074	2.17346e-05	0.000855817	5.25815e-05
263.774	0.000711483	2.16754e-05	0.000855417	5.24972e-05
263.922	0.000710823	2.15268e-05	0.000854931	5.23572e-05
264.07	0.000710146	2.14452e-05	0.000854425	5.227e-05
264.218	0.000709502	2.13834e-05	0.000853955	5.21952e-05
264.366	0.000708896	2.13288e-05	0.00085353	5.21235e-05
264.514	0.000708373	2.12813e-05	0.000853205	5.20737e-05
264.662	0.000707762	2.11351e-05	0.00085277	5.19562e-05
264.81	0.000707199	2.09996e-05	0.000852391	5.18475e-05
264.959	0.00070662	2.08981e-05	0.000851985	5.17384e-05
265.107	0.000706085	2.08957e-05	0.000851633	5.17071e-05
265.255	0.000705505	2.08512e-05	0.000851222	5.16378e-05
265.403	0.000704834	2.07167e-05	0.000850696	5.15015e-05
265.551	0.000704226	2.06195e-05	0.000850242	5.13836e-05
265.699	0.000703716	2.05636e-05	0.000849905	5.12994e-05
265.847	0.000703251	2.05197e-05	0.00084962	5.1223e-05
265.995	0.000702667	2.04386e-05	0.000849187	5.11129e-05
266.143	0.000702046	2.03447e-05	0.000848709	5.10071e-05
266.291	0.000701476	2.02636e-05	0.000848291	5.09118e-05
266.44	0.000700974	2.02016e-05	0.000847954	5.08337e-05
266.588	0.000700516	2.01467e-05	0.000847668	5.0761e-05
266.736	0.000700081	2.0051e-05	0.00084741	5.06782e-05
266.884	0.000699591	1.98962e-05	0.000847082	5.05511e-05
267.032	0.000699053	1.97957e-05	0.000846693	5.04548e-05
267.18	0.000698577	1.97456e-05	0.000846376	5.03927e-05
267.328	0.000698171	1.97348e-05	0.000846142	5.03535e-05
267.476	0.000697668	1.96308e-05	0.000845785	5.02446e-05
267.624	0.000697132	1.94886e-05	0.000845382	5.01018e-05
267.773	0.000696725	1.94006e-05	0.000845137	5.00094e-05
267.921	0.000696317	1.93476e-05	0.000844886	4.99195e-05
268.069	0.000695855	1.93446e-05	0.000844565	4.98589e-05
268.217	0.000695295	1.92437e-05	0.00084412	4.97301e-05
268.365	0.000694823	1.91556e-05	0.000843785	4.96276e-05
268.513	0.000694391	1.90744e-05	0.000843495	4.95287e-05
268.661	0.000694009	1.90053e-05	0.000843265	4.94396e-05
268.809	0.000693701	1.89495e-05	0.000843124	4.93715e-05
268.957	0.000693282	1.88316e-05	0.000842846	4.92643e-05
269.105	0.000692819	1.87313e-05	0.000842512	4.91658e-05
269.254	0.000692388	1.86381e-05	0.000842213	4.90696e-05
269.402	0.0006921	1.85969e-05	0.000842091	4.90284e-05
269.55	0.000691785	1.8544e-05	0.000841929	4.89605e-05
269.698	0.000691374	1.84035e-05	0.000841645	4.8826e-05
269.846	0.000690995	1.82711e-05	0.000841397	4.8695e-05
269.994	0.000690649	1.82238e-05	0.000841189	4.86268e-05
270.142	0.000690292	1.82059e-05	0.000840962	4.85627e-05
270.29	0.000689904	1.81662e-05	0.000840693	4.84706e-05
270.438	0.000689481	1.80536e-05	0.000840379	4.83389e-05
270.586	0.000689136	1.79634e-05	0.000840159	4.82304e-05
270.735	0.00068885	1.78907e-05	0.00084001	4.81371e-05
270.883	0.000688582	1.78267e-05	0.000839881	4.80472e-05
271.031	0.000688275	1.77948e-05	0.000839704	4.79905e-05
271.179	0.000687875	1.76765e-05	0.000839409	4.78711e-05
271.327	0.000687536	1.75743e-05	0.000839187	4.77675e-05
271.475	0.000687266	1.74927e-05	0.000839048	4.76833e-05
271.623	0.000687114	1.74518e-05	0.000839056	4.76421e-05
271.771	0.000686892	1.73449e-05	0.000838973	4.75501e-05
271.919	0.000686541	1.72072e-05	0.000838724	4.74125e-05
272.068	0.000686222	1.71373e-05	0.000838513	4.73235e-05
272.216	0.00068597	1.70973e-05	0.000838383	4.72565e-05
272.364	0.000685768	1.70755e-05	0.000838312	4.72005e-05
272.512	0.000685442	1.69766e-05	0.00083808	4.70692e-05
272.66	0.000685185	1.68805e-05	0.000837933	4.69539e-05
272.808	0.000684954	1.67911e-05	0.000837815	4.68408e-05
272.956	0.000684703	1.67485e-05	0.000837671	4.67564e-05
273.104	0.000684477	1.6734e-05	0.000837557	4.66944e-05
273.252	0.000684224	1.66511e-05	0.000837408	4.65986e-05
273.4	0.000683963	1.65394e-05	0.000837247	4.64839e-05
273.549	0.000683745	1.64365e-05	0.000837135	4.63766e-05
273.697	0.000683645	1.63755e-05	0.000837171	4.63133e-05
273.845	0.000683587	1.63216e-05	0.000837257	4.62597e-05
273.993	0.000683334	1.62138e-05	0.000837098	4.6161e-05
274.141	0.000683051	1.60947e-05	0.000836897	4.604e-05
274.289	0.000682895	1.60398e-05	0.000836853	4.59684e-05
274.437	0.000682766	1.59954e-05	0.000836837	4.58979e-05
274.585	0.000682652	1.59457e-05	0.000836837	4.5822e-05
274.733	0.000682461	1.58205e-05	0.000836738	4.56922e-05
274.882	0.000682289	1.57435e-05	0.000836659	4.55843e-05
275.03	0.00068208	1.57038e-05	0.000836533	4.54944e-05
275.178	0.000681907	1.56741e-05	0.000836447	4.54114e-05
275.326	0.000681809	1.56508e-05	0.000836455	4.53482e-05
275.474	0.000681632	1.55392e-05	0.000836362	4.52282e-05
275.622	0.000681508	1.54378e-05	0.000836333	4.5121e-05
275.77	0.000681418	1.53458e-05	0.000836345	4.5021e-05
275.918	0.000681394	1.53236e-05	0.000836439	4.49804e-05
276.066	0.000681291	1.52709e-05	0.000836432	4.49136e-05
276.214	0.000681109	1.51374e-05	0.000836324	4.47933e-05
276.363	0.000681009	1.50296e-05	0.000836315	4.46989e-05
276.511	0.000680986	1.49753e-05	0.0008364	4.46317e-05
276.659	0.000680997	1.49389e-05	0.000836523	4.45717e-05
276.807	0.000680943	1.48502e-05	0.000836562	4.44698e-05
276.955	0.000680794	1.476e-05	0.00083648	4.43647e-05
277.103	0.000680667	1.46999e-05	0.000836422	4.42669e-05
277.251	0.000680587	1.46701e-05	0.000836419	4.41831e-05
277.399	0.000680546	1.46497e-05	0.000836462	4.41071e-05
277.547	0.000680528	1.45925e-05	0.000836533	4.40223e-05
277.695	0.000680462	1.44842e-05	0.000836541	4.39025e-05
277.844	0.000680412	1.43971e-05	0.000836567	4.37977e-05
277.992	0.000680367	1.436e-05	0.000836601	4.37286e-05
278.14	0.000680412	1.43513e-05	0.000836745	4.36904e-05
278.288	0.000680369	1.42554e-05	0.000836776	4.35946e-05
278.436	0.000680304	1.41265e-05	0.000836776	4.34769e-05
278.584	0.000680371	1.40432e-05	0.000836942	4.34072e-05
278.732	0.000680476	1.3981e-05	0.000837152	4.33483e-05
278.88	0.000680532	1.39581e-05	0.000837296	4.32931e-05
279.028	0.000680436	1.38625e-05	0.000837247	4.3178e-05
279.177	0.000680419	1.37861e-05	0.000837296	4.30865e-05
279.325	0.000680432	1.37241e-05	0.000837378	4.30006e-05
279.473	0.000680466	1.36974e-05	0.000837482	4.29189e-05
279.621	0.000680564	1.36862e-05	0.000837664	4.28553e-05
279.769	0.000680606	1.36043e-05	0.000837774	4.27506e-05
279.917	0.000680566	1.35347e-05	0.00083778	4.26459e-05
280.065	0.000680542	1.34765e-05	0.000837804	4.25489e-05
280.213	0.000680656	1.34639e-05	0.000838	4.25017e-05
280.361	0.00068077	1.34324e-05	0.000838195	4.24446e-05
280.509	0.000680807	1.33198e-05	0.00083829	4.23364e-05
280.658	0.000680882	1.3213e-05	0.000838431	4.22375e-05
280.806	0.000681057	1.31529e-05	0.000838698	4.21836e-05
280.954	0.000681171	1.31157e-05	0.000838886	4.21355e-05
281.102	0.000681254	1.30685e-05	0.00083903	4.20665e-05
281.25	0.000681284	1.29711e-05	0.000839105	4.19591e-05
281.398	0.000681387	1.29025e-05	0.000839268	4.18751e-05
281.546	0.000681539	1.28572e-05	0.000839491	4.18064e-05
281.694	0.000681705	1.28311e-05	0.000839728	4.1741e-05
281.842	0.000681849	1.28222e-05	0.000839934	4.16765e-05
281.991	0.000681848	1.27503e-05	0.000839955	4.156e-05
282.139	0.000681903	1.26962e-05	0.000840045	4.14617e-05
282.287	0.000682024	1.26625e-05	0.000840216	4.13846e-05
282.435	0.000682263	1.26649e-05	0.000840536	4.13487e-05
282.583	0.00068244	1.26092e-05	0.000840774	4.12747e-05
282.731	0.000682566	1.25052e-05	0.000840946	4.11696e-05
282.879	0.0006827	1.24403e-05	0.000841129	4.10935e-05
283.027	0.000682888	1.24012e-05	0.000841377	4.10414e-05
283.175	0.000683128	1.23774e-05	0.000841689	4.10057e-05
283.323	0.000683272	1.228e-05	0.000841877	4.09177e-05
283.472	0.000683462	1.22089e-05	0.00084212	4.08379e-05
283.62	0.000683673	1.2153e-05	0.000842385	4.07642e-05
283.768	0.000683918	1.21239e-05	0.000842692	4.07074e-05
283.916	0.000684112	1.21181e-05	0.000842932	4.06549e-05
284.064	0.000684256	1.20764e-05	0.000843105	4.05678e-05
284.212	0.000684379	1.20268e-05	0.000843249	4.04669e-05
284.36	0.000684543	1.19909e-05	0.000843441	4.03792e-05
284.508	0.000684822	1.19909e-05	0.000843779	4.03317e-05
284.656	0.000685149	1.19982e-05	0.000844174	4.02976e-05
284.805	0.000685339	1.19346e-05	0.000844396	4.02101e-05
284.953	0.000685455	1.18568e-05	0.000844523	4.01064e-05
285.101	0.000685715	1.18211e-05	0.00084483	4.00519e-05
285.249	0.000686006	1.17947e-05	0.000845175	4.00079e-05
285.397	0.00068632	1.17645e-05	0.000845547	3.99675e-05
285.545	0.000686569	1.16719e-05	0.000845835	3.98878e-05
285.693	0.000686891	1.16088e-05	0.000846212	3.98315e-05
285.841	0.00068714	1.15758e-05	0.000846494	3.97675e-05
285.989	0.000687389	1.15594e-05	0.000846772	3.9709e-05
286.137	0.0006877	1.15545e-05	0.000847128	3.96663e-05
286.286	0.000687929	1.14924e-05	0.000847378	3.95796e-05
286.434	0.00068818	1.14721e-05	0.00084765	3.95008e-05
286.582	0.000688463	1.14661e-05	0.00084796	3.94346e-05
286.73	0.000688873	1.14985e-05	0.000848429	3.9413e-05
286.878	0.000689134	1.14915e-05	0.00084871	3.93499e-05
287.026	0.00068932	1.14285e-05	0.000848894	3.92485e-05
287.174	0.000689586	1.13866e-05	0.000849177	3.91739e-05
287.322	0.000689959	1.13734e-05	0.000849594	3.91355e-05
287.47	0.000690376	1.13728e-05	0.000850065	3.91134e-05
287.618	0.000690737	1.13345e-05	0.000850465	3.90652e-05
287.767	0.000691072	1.12672e-05	0.000850828	3.90015e-05
287.915	0.000691382	1.12054e-05	0.00085116	3.89385e-05
288.063	0.000691729	1.11831e-05	0.000851535	3.88906e-05
288.211	0.000692099	1.11859e-05	0.000851935	3.88526e-05
288.359	0.000692486	1.11692e-05	0.000852354	3.88069e-05
288.507	0.000692819	1.11309e-05	0.000852704	3.87391e-05
288.655	0.000693184	1.1124e-05	0.00085309	3.86856e-05
288.803	0.000693532	1.11449e-05	0.000853451	3.86336e-05
288.951	0.000693931	1.11813e-05	0.000853876	3.86007e-05
289.1	0.000694238	1.11632e-05	0.000854183	3.85265e-05
289.248	0.000694527	1.1131e-05	0.000854464	3.84443e-05
289.396	0.000694947	1.11297e-05	0.000854912	3.84045e-05
289.544	0.000695418	1.11434e-05	0.000855422	3.83851e-05
289.692	0.000695929	1.1165e-05	0.00085598	3.83802e-05
289.84	0.000696227	1.11067e-05	0.000856267	3.82986e-05
289.988	0.000696611	1.10577e-05	0.000856663	3.82398e-05
290.136	0.000697028	1.10218e-05	0.000857099	3.81963e-05
290.284	0.000697492	1.10051e-05	0.000857592	3.81721e-05
290.432	0.000697994	1.10274e-05	0.000858129	3.81597e-05
290.581	0.000698439	1.10157e-05	0.00085859	3.81178e-05
290.729	0.000698854	1.10035e-05	0.000859013	3.80687e-05
290.877	0.000699211	1.09877e-05	0.00085936	3.80049e-05
291.025	0.000699676	1.10231e-05	0.00085984	3.79746e-05
291.173	0.000700132	1.10635e-05	0.000860306	3.79431e-05
291.321	0.000700509	1.10636e-05	0.000860671	3.78785e-05
291.469	0.000700924	1.10744e-05	0.000861083	3.78301e-05
291.617	0.000701468	1.11105e-05	0.000861655	3.78215e-05
291.765	0.000701965	1.11326e-05	0.000862168	3.78e-05
291.914	0.000702405	1.11307e-05	0.000862606	3.7758e-05
292.062	0.000702809	1.10956e-05	0.000862997	3.7694e-05
292.21	0.000703295	1.10781e-05	0.000863491	3.7658e-05
292.358	0.000703836	1.10768e-05	0.000864054	3.76452e-05
292.506	0.000704408	1.10891e-05	0.000864654	3.76493e-05
292.654	0.000705022	1.11098e-05	0.000865304	3.76586e-05
292.802	0.000705415	1.10819e-05	0.000865671	3.75875e-05
292.95	0.000705849	1.10724e-05	0.000866089	3.75332e-05
293.098	0.000706338	1.10859e-05	0.000866575	3.75011e-05
293.246	0.00070694	1.11283e-05	0.000867199	3.75028e-05
293.395	0.000707447	1.11786e-05	0.0008677	3.74774e-05
293.543	0.000707904	1.12162e-05	0.000868138	3.7439e-05
293.691	0.000708432	1.12589e-05	0.000868662	3.7418e-05
293.839	0.000708945	1.12799e-05	0.000869166	3.73827e-05
293.987	0.000709508	1.1312e-05	0.000869733	3.73679e-05
294.135	0.000709974	1.13181e-05	0.000870176	3.73247e-05
294.283	0.000710522	1.13248e-05	0.000870721	3.72987e-05
294.431	0.000711099	1.13444e-05	0.000871302	3.72919e-05
294.579	0.000711739	1.13784e-05	0.00087196	3.73101e-05
294.727	0.000712359	1.13919e-05	0.000872591	3.7314e-05
294.876	0.000712898	1.13609e-05	0.000873119	3.72741e-05
295.024	0.000713401	1.13563e-05	0.000873598	3.72309e-05
295.172	0.000713934	1.13778e-05	0.000874113	3.72067e-05
295.32	0.000714576	1.14224e-05	0.000874763	3.72155e-05
295.468	0.000715261	1.14825e-05	0.000875466	3.72416e-05
295.616	0.000715841	1.15409e-05	0.000876033	3.72377e-05
295.764	0.000716283	1.15693e-05	0.000876423	3.71786e-05
295.912	0.000716853	1.16043e-05	0.000876972	3.71481e-05
[truncated: 1,378 more rows]

## Sheet: Figure 3c
Row	Average within - across GC (Delta)	Average within - across GC (Theta)	Average within - across GC (Alpha)	Average within - across GC (Beta)	Average within - across GC (Broadband Gamma)
Array1	-0.00308359	-0.00187837	-0.000518729	0.000126054	0.000159721
Array2	-0.0030662	-0.00229129	-0.00117243	-0.000230181	0.00047583
Array3	-0.00387486	-0.00282071	-0.00137111	-0.000231167	0.000311497
Array4	-0.00145177	-0.00114931	-0.00053714	8.6207e-05	0.00032969
Array5	0.000226654	6.07871e-05	-0.000113793	-0.000294987	-0.00038654
Array6	-0.000333174	-0.000149112	0.000228119	0.000391192	0.000151031
Array7	-0.00622981	-0.00465795	-0.00223484	-0.000495746	0.000342228
Array8	-0.00548355	-0.00413076	-0.00215125	-0.000559594	0.00042524
Array9	-0.00279643	-0.00227981	-0.00128132	-0.000358856	0.000308379
Array10	-0.00471853	-0.00271811	-0.000927512	-3.96447e-05	0.000334281
Array11	-0.0024308	-0.00220712	-0.00158175	-0.000712321	0.000126613
Array12	-0.000808186	-0.00013439	0.000592274	0.000651968	0.000242926
Array13	-0.00335612	-0.00260234	-0.00132015	-0.000238252	0.000402327
Array14	-0.00241913	-0.00153748	-0.000601387	-7.36116e-05	-4.32907e-05

## Sheet: Figure 4b
	trial_spike_times_ms_unit_1	trial_spike_times_ms_unit_2	trial_spike_times_ms_unit_3	trial_spike_times_ms_unit_4	trial_spike_times_ms_unit_5	trial_spike_times_ms_unit_6	trial_spike_times_ms_unit_7	trial_spike_times_ms_unit_8	trial_spike_times_ms_unit_9	trial_spike_times_ms_unit_10	trial_spike_times_ms_unit_11	trial_spike_times_ms_unit_12	trial_spike_times_ms_unit_13	trial_spike_times_ms_unit_14	trial_spike_times_ms_unit_15	trial_spike_times_ms_unit_16	trial_spike_times_ms_unit_17	trial_spike_times_ms_unit_18	trial_spike_times_ms_unit_19	trial_spike_times_ms_unit_20	trial_spike_times_ms_unit_21	trial_spike_times_ms_unit_22	trial_spike_times_ms_unit_23	trial_spike_times_ms_unit_24	trial_spike_times_ms_unit_25	trial_spike_times_ms_unit_26	trial_spike_times_ms_unit_27	trial_spike_times_ms_unit_28	trial_spike_times_ms_unit_29	trial_spike_times_ms_unit_30	trial_spike_times_ms_unit_31	trial_spike_times_ms_unit_32	trial_spike_times_ms_unit_33	trial_spike_times_ms_unit_34	trial_spike_times_ms_unit_35	trial_spike_times_ms_unit_36	trial_spike_times_ms_unit_37	trial_spike_times_ms_unit_38	trial_spike_times_ms_unit_39	trial_spike_times_ms_unit_40	trial_spike_times_ms_unit_41	trial_spike_times_ms_unit_42	trial_spike_times_ms_unit_43	trial_spike_times_ms_unit_44	trial_spike_times_ms_unit_45	trial_spike_times_ms_unit_46	trial_spike_times_ms_unit_47	trial_spike_times_ms_unit_48	trial_spike_times_ms_unit_49
	911		615.875	31.5	-866.75	484.125	765.25	878.375	604.125	629.375	957.25	961.125	369.25			-613.875	878.25	484.125	644.5		488.875	-871.75	-369.625	-646.125	-636.25			775.375	-389.625	2037.62	-930.375	624	-85.375	-855.75		-350.125	-600.625	-631.875		1111	467.75		1253.5	-628.125	-691.125		-660.875	-236.875
	919.125		629.875	1637.88	622.125	658.125	956.625	1367.12	791.375			1108.5	372			885.5		658.25	765.375		640.875	-666.625	473.25	2230.88	1360.25					2051.62	365.25	758.875	850.875	-409.375		968.625	-341.875	2374.62			471.5		1504.88	-623.75	-231.75		-659	-16.375
	1102.88			1660.5	848.75	736.75	1226.88	1798.75	840.75			1190.62	460.125			1122.25		736.75	1499		730.125	463.25	477.875		1497.5						510.875	864.25	1090.12	156		2371.38	693.875				838.875		1651.25	-234.875	1354.75		-624.875	127.75
	1510.12			1815.25	968.25	1390	1384.75	1873.12	877.625			1341.5	599.75			1248.12		1390.12	1512		761.625	470.25	493.875		2217.12						871.625	970.875	1126.12	629.125			838.375				1102.75			508.125			158.5	717.875
				2534	977.5			2699.12	927.25			1387.88	606.375								904.125	699.5	499.625		2221.62						1215.25	1122.75		659.5			925.75				1161.25			990.875			1233.12	722.375
					1173.75				934.75			1435.25	620.625								912.375	742.125	588.75								1633.5	1366.5		1646.62							1251.75			993.875			1467.62	952.25
					1511.75				964.375			1462	787.75								980.25	878.875	752.25								2229.12										2231.25			1116.12			1488.38	1112.88
					1539.88				972.625			1486.88	832.125								1094.62	899.5	847.375																					1153.62				1119.5
					1723.12				979.75			1541.38	839.125								1103.38	1230.38	1309																					1259.88				1227.62
					2070.5				1209.75				849.875								1324.38	2307.88	1320.5																					1272.62				1258.75
									1497.88				966.625								1716.38	2565.88	1329.75																					1507.62				1309.62
									1510.62				1080.88									2892.25	2216.38																					2725.38				1590.12
													1090.62																																			2859.12
time(s)	trialAvg_rate_unit_1	trialAvg_rate_unit_2	trialAvg_rate_unit_3	trialAvg_rate_unit_4	trialAvg_rate_unit_5	trialAvg_rate_unit_6	trialAvg_rate_unit_7	trialAvg_rate_unit_8	trialAvg_rate_unit_9	trialAvg_rate_unit_10	trialAvg_rate_unit_11	trialAvg_rate_unit_12	trialAvg_rate_unit_13	trialAvg_rate_unit_14	trialAvg_rate_unit_15	trialAvg_rate_unit_16	trialAvg_rate_unit_17	trialAvg_rate_unit_18	trialAvg_rate_unit_19	trialAvg_rate_unit_20	trialAvg_rate_unit_21	trialAvg_rate_unit_22	trialAvg_rate_unit_23	trialAvg_rate_unit_24	trialAvg_rate_unit_25	trialAvg_rate_unit_26	trialAvg_rate_unit_27	trialAvg_rate_unit_28	trialAvg_rate_unit_29	trialAvg_rate_unit_30	trialAvg_rate_unit_31	trialAvg_rate_unit_32	trialAvg_rate_unit_33	trialAvg_rate_unit_34	trialAvg_rate_unit_35	trialAvg_rate_unit_36	trialAvg_rate_unit_37	trialAvg_rate_unit_38	trialAvg_rate_unit_39	trialAvg_rate_unit_40	trialAvg_rate_unit_41	trialAvg_rate_unit_42	trialAvg_rate_unit_43	trialAvg_rate_unit_44	trialAvg_rate_unit_45	trialAvg_rate_unit_46	trialAvg_rate_unit_47	trialAvg_rate_unit_48	trialAvg_rate_unit_49
-1	-0.131123	-0.0406044	0.0218779	-0.283436	-0.20932	-0.0340308	-0.0353135	-0.1678	-0.245194	-0.0949618	-0.1607	-0.186041	-0.253002	-0.0182527	-0.209055	-0.339247	0.0478081	-0.0774491	-0.183717	-0.11538	-0.212122	-0.3438	-0.299843	-0.183021	-0.228085	-0.0532624	-0.0613985	-0.0861391	-0.0517834	-0.109287	-0.224795	-0.00831042	-0.293014	-0.206984	-0.14455	-0.190521	-0.236532	-0.208782	0.046873	-0.248433	-0.28381	-0.0423091	-0.173569	-0.320206	-0.139438	-0.101197	-0.221937	-0.263487	-0.107109
-0.98	-0.0575984	-0.0406044	0.0342806	-0.240704	-0.139961	-0.0177252	-0.0253491	-0.1293	-0.245194	-0.0793398	-0.109972	-0.133789	-0.200216	-0.00119657	-0.182124	-0.280123	0.0798243	-0.0479017	-0.159135	-0.11538	-0.183939	-0.298328	-0.271526	-0.148414	-0.17961	-0.0532624	-0.0392188	-0.0769608	-0.0291975	-0.0773334	-0.182154	-0.00831042	-0.232722	-0.147874	-0.114313	-0.174797	-0.208146	-0.15489	0.0596843	-0.207223	-0.236161	-0.0125498	-0.135931	-0.253253	-0.106747	-0.0757899	-0.147198	-0.211806	-0.0972564
-0.96	-0.0332059	-0.0235745	0.0693605	-0.186123	-0.0710344	-0.00141952	0.00867129	-0.0769235	-0.236983	-0.0480957	-0.0911376	-0.110098	-0.174308	0.0158596	-0.152404	-0.242891	0.0798243	-0.033128	-0.117634	-0.102745	-0.138846	-0.262589	-0.195736	-0.116455	-0.130249	-0.0532624	-0.0392188	-0.0272671	-0.0291975	-0.0533685	-0.117887	0.0230552	-0.195089	-0.091459	-0.100059	-0.124368	-0.167421	-0.118047	0.085307	-0.161837	-0.161993	0.0687538	-0.113348	-0.193921	-0.086436	-0.0566936	-0.10417	-0.136839	-0.0874042
-0.94	-0.0213398	-0.00654459	0.0693605	-0.122134	-0.000895288	0.0311917	0.0259301	-0.0139593	-0.220561	-0.0480957	-0.085189	-0.0958177	-0.147537	0.0570367	-0.095753	-0.158211	0.0958324	0.0111931	-0.0911675	-0.0901102	-0.0774464	-0.188371	-0.155499	-0.0818489	-0.0751302	-0.0532624	-0.0392188	0.0300302	-0.0291975	-0.0453802	-0.0830424	0.0587514	-0.137895	-0.0383874	-0.0565398	-0.124368	-0.105667	-0.0850325	0.123741	-0.116451	-0.109902	0.0810805	-0.0814106	-0.13914	-0.0611686	-0.0299282	-0.0444492	-0.0828707	-0.063619
-0.92	-0.0166664	-0.00654459	0.118971	-0.0848328	0.0619203	0.0379458	0.0558231	0.046968	-0.204139	-0.0324737	-0.077063	-0.0380064	-0.10579	0.0740929	-0.0727659	-0.0803716	0.127849	0.0111931	-0.07497	-0.0648406	-0.00351051	-0.146631	-0.106937	-0.028067	-0.0398135	-0.0532624	-0.0392188	0.0759221	-0.0291975	-0.00543873	-0.0225306	0.0587514	-0.10414	-0.00628541	-0.0523649	-0.106145	-0.0620592	-0.0395209	0.162175	-0.0730105	-0.0807265	0.0810805	-0.056435	-0.0815846	-0.034087	0.0163579	0.00168069	0.0083089	-0.0398337
-0.9	0.00083011	0.0104853	0.118971	-0.0377043	0.107076	0.0379458	0.0757518	0.10526	-0.187717	-0.00122968	-0.0493192	0.00656856	-0.0668653	0.108205	-0.0335245	-0.0147459	0.127849	0.0111931	-0.061674	-0.0596071	0.0332696	-0.106186	-0.0478925	-0.00249978	0.00734027	-0.0532624	0.00514063	0.0918195	-0.0291975	0.021835	0.00504384	0.0796618	-0.0619748	0.038308	-0.0491614	-0.0649269	-0.0323489	0.00637651	0.162175	-0.020058	-0.0408757	0.11084	-0.0320256	-0.0312172	0.0171005	0.0637997	0.054694	0.0715603	-0.0299816
-0.88	0.00985847	-0.0235745	0.0817631	-0.0545278	0.106965	0.070557	0.0767121	0.0732414	-0.176105	0.0235435	-0.068937	-0.00579896	-0.0847897	0.108205	-0.0285958	-0.00436058	0.11184	0.0555142	-0.101712	-0.0469722	0.0248744	-0.103788	-0.0603793	0.0016987	0.0153256	-0.00630913	-0.0170391	0.0753057	-0.0743693	0.0115099	0.0456487	0.090117	-0.0705131	0.00982391	-0.0248285	-0.0570648	-0.0241246	-0.0164112	0.136552	-0.0119507	-0.00820386	0.11084	-0.00191498	-0.0443345	0.0278369	0.0588859	0.0413964	0.0328572	-0.0102772
-0.86	-0.00450358	-0.0235745	0.118971	-0.0749685	0.130137	0.0773111	0.0667478	0.0737153	-0.172704	0.0235435	-0.068937	0.0126646	-0.0904536	0.108205	-0.0466541	0.0188843	0.118471	0.04686	-0.108212	-0.0543735	0.0214902	-0.107948	-0.0616062	0.0261692	0.0516819	-0.00630913	-0.0170391	0.0682203	-0.0743693	-0.0171344	0.0535978	0.0587514	-0.0271263	0.00230943	-0.0349076	-0.0616703	-0.0236139	-0.0408245	0.105623	0.00536344	-0.0155076	0.11084	-0.00118949	-0.0405693	0.0134722	0.0267823	0.0135675	0.02001	-0.0160485
-0.84	0.00865201	-0.0406044	0.0766258	-0.109441	0.118859	0.149288	0.0667478	0.0390771	-0.159683	0.00792149	-0.0467364	0.00848183	-0.110591	0.091149	-0.0505981	0.0129216	0.0958324	0.120729	-0.0998275	-0.057759	0.0158733	-0.103466	-0.0612925	0.0425353	0.0360136	0.0406441	-0.0170391	0.0706796	-0.0743693	-0.0112866	0.0838626	0.0230552	-0.0311421	-0.00589398	-0.0408117	-0.0852565	-0.00717661	-0.0444914	0.0490711	0.0176064	-0.00690274	0.11084	-0.0193628	-0.0372042	-0.0151532	0.0343478	0.00939274	0.0178319	-0.00619633
-0.82	-0.0312019	-0.0235745	0.0324665	-0.10285	0.112867	0.113879	0.0286	0.030334	-0.145461	0.0235435	-0.0453422	-0.017454	-0.0836956	0.0570367	-0.0642291	-0.000956219	0.0478081	0.0973006	-0.0907216	-0.0365052	0.00847067	-0.132307	-0.0877809	0.0596791	0.0481324	0.0406441	-0.0170391	0.0272471	-0.0743693	0.00606059	0.0851327	0.0230552	-0.0112948	-0.0081754	-0.0307327	-0.0852565	-0.0205423	-0.0642525	0.0415664	-0.0021137	-0.00137224	0.128272	-0.0149532	-0.0422096	-0.024728	0.0608456	-0.0059186	0.0260271	0.031522
-0.8	-0.0220638	-0.0576343	0.00766127	-0.0882149	0.0690752	0.130184	0.034437	0.0289121	-0.153672	0.0391655	-0.0431649	-0.036962	-0.0774398	0.0740929	-0.0911601	-0.000893212	0.0798243	0.0973006	-0.0821871	-0.0365052	-0.0220472	-0.134932	-0.0590384	0.0654549	0.0572856	0.0406441	-0.0170391	0.0310489	-0.0743693	0.0165879	0.0997326	-0.0292208	-0.0234204	0.0178879	-0.0238572	-0.0538082	-0.0285648	-0.0707784	0.0584496	-0.00375394	0.0111953	0.0985131	-0.0169703	-0.0148357	-0.0235664	0.0645043	0.0166025	0.0100104	0.013508
-0.78	-0.0497455	-0.0576343	0.0572717	-0.0850913	0.0484595	0.130184	0.0444013	0.0568564	-0.129039	0.0456364	-0.0952866	-0.0460156	-0.0905811	0.0570367	-0.0804834	-0.00572842	0.0638162	0.0886463	-0.0940445	-0.0365052	-0.0235575	-0.131443	-0.0331071	0.0765258	0.0779737	0.0875973	-0.0392188	0.0456038	-0.0969552	0.00061128	0.0749633	-0.00831042	-0.0183446	0.0119659	-0.0440152	-0.0584137	-0.0325193	-0.0900281	0.0840723	0.00536344	0.0362404	0.0890545	-0.00336595	-0.0329734	-0.0146441	0.0684306	-0.0117984	0.0184185	0.0175889
-0.76	-0.026355	-0.0746642	0.0252012	-0.0881023	0.0389309	0.172347	0.0385643	0.0797582	-0.117427	0.0456364	-0.0782515	-0.028089	-0.0903299	0.0570367	-0.0884156	0.00314206	0.102463	0.10342	-0.0688912	-0.04914	-0.0311051	-0.115373	-0.0320332	0.0721655	0.0673252	0.107046	-0.0392188	0.0126921	-0.0969552	0.00392014	0.0318183	-0.0187656	-0.0274129	-0.00925979	-0.028032	-0.0674257	-0.0411943	-0.0969518	0.0765676	-0.013001	0.0177697	0.0048827	0.0362893	-0.0205796	0.00334382	0.0812166	-0.00698855	0.00340474	0.0372932
-0.74	-0.00888955	-0.0576343	0.0500065	-0.0720277	0.0325703	0.156042	0.0444013	0.098586	-0.114817	0.0677293	-0.0505077	-0.017991	-0.0681076	0.0329157	-0.111403	-0.0197931	0.109094	0.0713379	-0.0556343	-0.0617748	-0.0662555	-0.114604	-0.0461401	0.10942	0.0290429	0.107046	-0.0392188	-0.0408033	-0.0969552	-0.00406815	0.0584946	-0.0248901	-0.0584617	-0.0135478	-0.0555684	-0.0294643	-0.0571292	-0.0935326	0.0765676	-0.0180722	0.0354972	-0.0248765	0.0298627	-0.0152606	0.0119283	0.0896434	-0.0295967	0.0117591	0.0274411
-0.72	0.00931652	-0.0406044	0.0127986	-0.0659934	0.0499122	0.162796	0.0327274	0.104805	-0.127838	0.0521072	-0.0505077	-0.0157215	-0.0601244	0.0158596	-0.0979371	-0.0174815	0.0930858	0.107005	-0.0438245	-0.0543735	-0.0950833	-0.102584	-0.0371054	0.075132	0.0370282	0.121969	-0.0392188	-0.0674539	-0.0743693	-0.00737701	0.0453532	-0.0101042	-0.0545841	-0.0217875	-0.0464608	-0.0327208	-0.0592053	-0.0966729	0.050945	-0.022248	0.04114	-0.0248765	0.0326052	-0.0197914	0.0418143	0.102096	-0.00746327	-0.00561387	0.0274411
-0.7	0.0270315	-0.0576343	0.0500065	-0.0329271	0.0999352	0.179101	0.0526561	0.0781784	-0.14426	0.0143923	-0.0748856	-0.00707099	-0.0505411	-0.0182527	-0.100726	-0.0316837	0.109094	0.113124	-0.0240077	-0.0670084	-0.11525	-0.105319	-0.0580607	0.0916598	0.0215133	0.121969	-0.0835782	-0.0528989	-0.0743693	-0.0266625	0.0675608	-0.0101042	-0.0497615	-0.0270648	-0.0363818	-0.0517016	-0.0637152	-0.120036	0.050945	-0.025679	0.0279193	-0.0546357	0.0294872	-0.0189756	0.0447901	0.0959076	-0.0227133	-0.00549284	0.0274411
-0.68	-0.00320984	-0.0576343	0.0500065	-0.0349853	0.0780619	0.181486	0.0468191	0.0994131	-0.174904	-0.0168517	-0.039799	0.0213099	-0.0225482	-0.0182527	-0.101331	-0.0716607	0.125102	0.107005	-0.00131014	-0.0703939	-0.124552	-0.107721	-0.0470416	0.0799729	0.0105625	0.0750162	-0.0835782	-0.0750575	-0.0743693	-0.0498574	0.0601583	-0.00397973	-0.0464275	0.00024385	-0.0639182	-0.0538082	-0.0778173	-0.085838	0.046873	-0.0415078	-0.00695992	-0.0546357	0.0294872	-0.0192802	0.0374117	0.103902	0.0098734	-0.0153806	0.0118176
-0.66	0.0255383	-0.0576343	-0.00474135	-0.0119782	0.0586133	0.158427	0.0368547	0.0966567	-0.178305	-0.0324737	-0.0213697	0.0284503	-0.0131425	-0.052365	-0.0872162	-0.0778417	0.0981738	0.0861116	-0.0121503	-0.0617748	-0.145307	-0.111434	-0.0717014	0.0284776	-0.00449681	0.0750162	-0.0835782	-0.097216	-0.0743693	-0.0691429	0.0365482	-0.0067812	-0.0808339	0.0191008	-0.0597433	-0.047295	-0.0710769	-0.0587101	0.0340617	-0.0482192	0.0209712	-0.0546357	0.0138658	-0.0399236	0.0431918	0.0984709	0.0442012	-0.00712221	0.0175889
-0.64	0.0363783	-0.0576343	0.000395984	-0.00928039	0.0382905	0.119061	0.0200931	0.0994849	-0.194727	-0.00122968	-0.0247356	0.032633	0.00654241	-0.052365	-0.0379469	-0.0591077	0.118471	0.0417905	-0.0127217	-0.0975115	-0.148609	-0.110233	-0.0823885	0.01393	-0.00198693	0.0600928	-0.0613985	-0.0880377	-0.0743693	-0.0851195	-9.2441e-05	0.0403092	-0.0856564	0.00744735	-0.0698223	-0.0447962	-0.0699317	-0.0718472	0.0340617	-0.045989	-0.0107807	-0.0248765	0.0245115	-0.0431649	0.107268	0.0887316	0.0298762	-0.00465632	-0.00619633
-0.62	-0.000955558	-0.0576343	0.0127986	-0.0236723	0.0333598	0.136938	0.016926	0.111777	-0.200738	-0.0168517	0.0131059	0.0355907	0.0023719	-0.0353088	-0.0542012	-0.040698	0.12225	0.0626836	-0.00391226	-0.11538	-0.144021	-0.100182	-0.0845019	0.00863485	0.0176615	0.0600928	-0.0613985	-0.0437206	-0.0743693	-0.0989556	0.0222476	0.0320854	-0.076629	-0.00374391	-0.0757265	-0.0505516	-0.096509	-0.0826148	0.0234485	-0.0424031	-0.00622835	-0.0546357	0.0368243	-0.00632275	0.122451	0.0832435	0.0526241	-0.0201216	-0.0357528
-0.6	0.00572195	-0.0406044	0.0127986	-0.00718642	0.0592614	0.104327	0.00600135	0.111057	-0.156282	-0.00122968	0.00161403	0.047602	0.0202962	-0.052365	-0.0177487	-0.0134494	0.0996114	0.0565642	-0.027627	-0.102745	-0.129446	-0.128159	-0.0967684	-0.0195799	0.0333298	0.0600928	-0.0613985	-0.0528989	-0.0517834	-0.082979	-0.00366313	0.036416	-0.0444153	0.00187776	-0.0555684	-0.0748956	-0.112396	-0.0727856	-0.0224901	-0.0407629	-0.0127907	-0.0248765	0.0395668	-0.0281121	0.117833	0.0979168	0.0750723	-0.00591991	-0.045605
-0.58	0.0135749	-0.00654459	-0.0419492	-0.0156284	0.0824719	0.117728	0.0205902	0.105786	-0.151472	-0.0168517	0.0212319	0.0362788	0.0518507	-0.0111878	-0.0026495	0.0361066	0.106242	0.0378319	-0.0145792	-0.0901102	-0.110202	-0.144229	-0.0787925	-0.00795668	0.0241765	0.0131395	-0.0392188	-0.0567007	-0.0517834	-0.082979	0.0337431	0.0425406	-0.0439261	-0.0154513	-0.0656474	-0.0860142	-0.0983433	-0.0706955	-0.0353014	-0.0301602	-0.0308279	-0.0248765	0.0231705	-0.00907681	0.119984	0.0966416	0.0767442	-0.0155523	-0.00619633
-0.56	-0.00414006	-0.00654459	-0.0543518	-0.0299402	0.0723678	0.12728	0.0164628	0.0940379	-0.152881	-0.00541558	0.0152832	0.0232231	0.0303647	-0.028244	-0.0167639	0.0369874	0.090234	0.0403666	-0.0531395	-0.0682261	-0.104846	-0.136899	-0.0891369	0.00653958	0.0156073	0.0406441	-0.0392188	-0.0620773	-0.0517834	-0.0736202	0.0537825	0.0425406	-0.0446685	-0.0352561	-0.0858055	-0.104995	-0.0992799	-0.0710876	-0.00967879	0.0177613	-0.0161927	0.0048827	-0.0222154	-0.00246723	0.0985116	0.115765	0.0771617	-0.00114402	-0.0160485
-0.54	-0.0206796	-0.00654459	-0.0667544	-0.0478238	0.0919564	0.107938	0.0132958	0.0734412	-0.152881	-0.00122968	-0.00433459	0.0218937	0.0202632	-0.0453001	-0.0391021	0.0343976	0.074226	0.0208973	-0.0534353	-0.0682261	-0.0821612	-0.146294	-0.0845019	-0.0355554	0.0327458	0.0406441	-0.0392188	-0.0370015	-0.0517834	-0.0736202	0.0428436	0.0216302	-0.0305475	-0.0490285	-0.0858055	-0.152167	-0.0958251	-0.0874782	-0.00967879	0.017301	-0.0219688	0.0048827	-0.0253334	0.00678329	0.110891	0.103699	0.0594832	-0.00642939	-0.0218198
-0.52	-0.026355	0.0104853	-0.0791571	-0.0250084	0.0909284	0.107938	0.0273875	0.0725975	-0.161092	0.00524118	0.0152832	-0.028089	0.00429665	-0.0453001	-0.0369622	0.0093766	0.074226	0.0147778	-0.0469352	-0.0682261	-0.0706067	-0.127807	-0.0782585	-0.0233878	0.0611168	-0.00630913	-0.0392188	-0.0195294	-0.0743693	-0.062323	0.0576487	0.000719769	-0.0521365	-0.0375375	-0.0917096	-0.13855	-0.108743	-0.0844051	-0.00437218	0.0186567	-0.0228359	0.0048827	-0.025873	0.0181649	0.0912321	0.126576	0.0578062	-0.0269606	-0.045605
-0.5	-0.0394416	0.0275152	-0.0791571	-0.0830453	0.0762003	0.0916325	0.00841911	0.0815176	-0.124847	0.0102064	0.0186491	-0.0463718	-0.000737598	-0.0453001	-0.0381173	0.0182187	0.0582179	0.0147778	-0.0564624	-0.0463419	-0.0629166	-0.111642	-0.061357	-0.00499024	0.0735379	-0.00630913	-0.0392188	-0.0249059	-0.0743693	-0.00172553	0.0835594	0.0277547	-0.0491867	-0.0545999	-0.0858055	-0.130688	-0.114207	-0.0713845	0.046873	0.0398621	-0.0120246	0.0048827	-0.025873	0.036854	0.0998167	0.129227	0.0675963	-0.00219431	-0.0357528
-0.48	-0.0235623	0.0445451	-0.0740197	-0.0942123	0.105612	0.079696	-0.0273109	0.0680099	-0.108425	-0.00541558	0.00834581	-0.0512428	-0.00625703	-0.0453001	-0.043046	0.0171721	0.0661576	4.12719e-06	-0.0592774	-0.0124532	-0.0300639	-0.112202	-0.0459704	0.0296163	0.104419	-0.00630913	-0.0392188	-0.000288042	-0.0517834	-0.0030961	0.0788295	0.0882545	-0.00603999	-0.0344143	-0.0614726	-0.126674	-0.148539	-0.0933152	0.0596843	0.064193	-0.0267699	0.0048827	-0.0372707	0.0628314	0.126898	0.132373	0.047624	0.0118115	-0.0357528
-0.46	-0.0439416	0.0445451	-0.0492145	-0.105038	0.128285	0.105553	-0.0346053	0.0906664	-0.083792	-0.00541558	0.0245978	-0.063791	-0.0170619	-0.028244	-0.00478943	0.0551472	0.0610697	0.0417905	-0.0581145	-0.0198546	-0.0108193	-0.104103	-0.03941	0.0531519	0.115498	-0.00630913	-0.0170391	0.0256723	-0.0517834	0.00489219	0.109731	0.0873156	0.00526958	-0.0413029	-0.0757265	-0.1096	-0.141874	-0.0893055	0.085307	0.100462	-0.0116975	0.0048827	-0.0372707	0.0822734	0.0981739	0.1415	0.06915	0.0234971	-0.0496859
-0.44	-0.0800318	0.0445451	-0.0543518	-0.0790994	0.163697	0.08645	-0.0273109	0.0823937	-0.063969	-0.0210376	0.0192602	-0.0660605	-0.0106787	-0.028244	-0.0374685	0.0687332	0.0544389	0.0270168	-0.0581145	-0.0168719	0.0122705	-0.0691326	-0.0164703	0.0377208	0.144171	-0.00630913	-0.0392188	0.01315	-0.0517834	0.000212759	0.134501	0.0587514	-0.00950194	-0.0306571	-0.0858055	-0.0892708	-0.145817	-0.0897492	0.0778023	0.109119	0.00770384	0.0048827	-0.0464049	0.117022	0.0572137	0.142859	0.0725746	0.0208654	-0.0340625
-0.42	-0.0800318	0.0275152	-0.0295466	-0.042505	0.19111	0.112307	0.00176735	0.0428053	-0.0161119	0.0216425	-0.0247356	-0.0505546	0.00698881	-0.028244	-0.00495982	0.0981527	0.0864551	0.035671	-0.0107715	-0.0141753	0.0487062	-0.0299989	0.00850322	0.0584471	0.106345	-0.00630913	-0.0392188	-0.0157276	-0.0517834	0.000212759	0.114371	0.0544208	-0.0134375	-0.0224175	-0.0715516	-0.0904207	-0.120383	-0.0871993	0.123741	0.0985159	0.0141829	0.0048827	-0.025599	0.108627	0.0587131	0.130544	0.0406407	0.0344093	-0.0160485
-0.4	-0.0604812	0.0104853	-0.0543518	-0.0592493	0.189995	0.144919	0.0289905	0.0658316	-0.0325339	0.0372646	0.00300823	-0.0355856	0.00668379	-0.0453001	-0.00659346	0.0790208	0.0930858	0.0504447	0.0256678	-0.0268102	0.0537996	0.00497157	-0.000326263	0.0749749	0.0810676	-0.00630913	-0.0392188	-0.00117262	-0.0743693	-0.0444081	0.101448	0.0587514	-0.0331161	-0.0365201	-0.0715516	-0.0668345	-0.111624	-0.0974257	0.123741	0.0847877	-0.00630986	-0.0248765	-0.0169703	0.0935801	0.0611797	0.110484	0.00909999	0.022422	-0.0160485
-0.38	-0.0639341	-0.00654459	-0.0295466	-0.0455795	0.155904	0.100371	0.0183835	0.0470039	-0.047547	0.0635434	-0.0072951	-0.00875661	-0.0194578	-0.0694211	-0.0491299	0.053561	0.118471	0.0295515	0.0489368	-0.0181912	0.0374329	0.0322931	0.0095454	0.0621913	0.0367259	-0.00630913	-0.0613985	-0.00117262	-0.0743693	-0.0444081	0.118446	0.0630821	-0.0540369	0.00122906	-0.0540942	-0.0432483	-0.0925506	-0.105207	0.123741	0.0491091	0.00762551	0.0048827	-0.0388277	0.0856143	0.0786865	0.111326	-0.000401291	0.0281106	-0.0710806
-0.36	-0.0776359	-0.00654459	-0.0295466	-0.0409036	0.12637	0.070557	0.0366025	0.0624768	-0.063969	0.0258285	-0.00392921	-0.0301778	0.00804983	-0.0182527	-0.00495982	0.0304222	0.11184	0.0295515	0.0495081	-0.0360595	0.0460902	0.0506515	0.0116265	0.0712306	0.0345183	-0.0532624	-0.0613985	0.0317391	-0.0743693	-0.0570759	0.123941	0.0735373	-0.0385095	0.00901831	-0.0641732	-0.0432483	-0.102534	-0.112846	0.0800003	0.00236753	0.00444101	0.0048827	-0.0357097	0.068782	0.051605	0.0780468	0.00313833	0.0219902	-0.0850137
-0.34	-0.0981886	-0.0235745	0.0252012	-0.0754766	0.109697	0.0542514	0.0565312	0.0792675	-0.07218	0.0429561	-0.010661	-0.015897	0.0322331	-0.0182527	0.028704	0.0319023	0.118471	0.0295515	0.0383722	-0.0360595	0.0279512	0.0354605	-0.018328	0.0729433	0.0148699	-0.00630913	-0.0613985	-0.00877623	-0.0743693	-0.0298021	0.121436	0.0883232	-0.0206497	0.038308	-0.0540942	-0.0221609	-0.106192	-0.11875	0.0778023	-0.0113607	-0.00287658	0.0172094	-0.0415703	0.0605634	0.0189146	0.0951302	0.0171037	-0.0117558	-0.104718
-0.32	-0.0470528	0.0175393	0.0466832	-0.0898675	0.120987	0.0610054	0.0424395	0.102928	-0.0393361	0.0521072	-0.0372163	-0.0188547	0.0605543	0.0158596	0.0370704	0.0615287	0.14111	0.0443252	0.0484909	-0.0513909	-0.00544467	0.0250913	-0.0415846	0.0531519	-0.00168464	-0.00630913	-0.0613985	-0.0309348	-0.0743693	-0.0218138	0.0870957	0.122226	-0.00154479	0.0466281	-0.0599984	-0.0536092	-0.104613	-0.155645	0.0831089	-0.0419681	0.00210979	0.0172094	-0.0485319	0.0365161	0.0466042	0.0762832	0.0146861	0.0361145	-0.0948658
-0.3	-0.0395417	0.0175393	0.0291432	-0.0562629	0.104217	0.0773111	0.0256779	0.102732	-0.0707712	0.0677293	-0.0324562	0.0071055	0.05793	0.0158596	0.0236049	0.0666106	0.163749	0.0443252	0.0766959	-0.0629925	0.0153103	0.0210417	-0.0434133	0.041465	-0.000516679	-0.00630913	-0.0613985	-0.0195294	-0.0743693	-0.0371897	0.0713926	0.0941831	-0.0102214	0.0590834	-0.0742523	-0.07259	-0.104215	-0.161895	0.0627929	-0.0583869	0.0137489	0.0172094	-0.0239319	0.0460611	0.0388121	0.0493343	0.0105478	0.0453097	-0.104718
-0.28	-0.0532435	0.000509424	0.0415459	-0.0330886	0.0691256	0.0936167	0.0596983	0.109932	-0.0681614	0.0833513	-0.0302788	-0.00161622	0.0705227	-0.00119657	0.0342816	0.094909	0.147741	0.0443252	0.0717844	-0.0975115	-0.000231896	0.022561	-0.0566285	0.0057618	-0.023259	-0.00630913	-0.0613985	-0.0233312	-0.0969552	-0.0393302	0.0513532	0.0523623	-0.0289692	0.030244	-0.0962058	-0.119762	-0.11332	-0.155447	0.0371703	-0.0882494	0.0106713	0.0172094	-0.0164042	0.0266214	0.0241411	0.0785216	0.0192325	0.0562304	-0.0948658
-0.26	-0.0629321	0.0345692	0.0167406	-0.0411165	0.0604299	0.100371	0.0764599	0.135872	-0.0737626	0.0989733	-0.0709087	-0.00579896	0.0778256	-0.0182527	0.0175488	0.0825082	0.202396	0.0295515	0.0774173	-0.0848767	-0.0146643	0.0243224	-0.0505871	0.00108268	-0.0127638	-0.00630913	-0.0835782	-0.038344	-0.0969552	-0.0258926	0.0293852	0.0556854	-0.0423301	-0.000521532	-0.0861268	-0.154467	-0.138439	-0.169685	0.0627929	-0.150949	0.00706757	0.0172094	-0.029067	0.0386909	0.0430748	0.069865	0.00273617	0.0369371	-0.0751615
-0.24	-0.069783	0.0345692	0.0488111	-0.071339	0.0371837	0.100371	0.0905517	0.127478	-0.0853747	0.0989733	-0.0627827	0.0114395	0.0565406	-0.0182527	-0.0256366	0.0513586	0.202396	0.0443252	0.0862476	-0.0774754	-0.0359817	0.010654	-0.0760044	0.00747448	-0.0405509	-0.00630913	-0.0835782	-0.038344	-0.0969552	0.0119084	-0.0101892	0.0480316	-0.0329209	-0.0104568	-0.0617939	-0.178053	-0.144561	-0.143381	0.044675	-0.141242	0.00532924	-0.0125498	0.00157862	0.0206702	0.0290974	0.0839061	-0.00637791	0.0710596	-0.0734711
-0.22	-0.0669452	0.0345692	0.0364085	-0.105191	-0.000163877	0.0610054	0.067953	0.180856	-0.145461	0.0768804	-0.0641769	0.0143971	0.0189644	-0.0353088	-0.0317205	0.0256305	0.161002	0.0234321	0.0161204	-0.102745	-0.0619727	-0.021292	-0.0824058	-0.0346205	-0.0278481	-0.00630913	-0.0835782	-0.0437206	-0.0969552	0.00392014	-0.0318923	0.0504998	-0.0393568	0.00982391	-0.0760478	-0.179402	-0.146681	-0.135303	0.026557	-0.104513	-0.0166585	-0.0125498	-0.0158693	0.0218934	0.0165469	0.0822797	-0.0247204	0.0700075	-0.11288
-0.2	-0.0834848	0.0856589	0.0736164	-0.118729	0.0278726	0.0351482	0.0447918	0.219355	-0.171295	0.0456364	-0.0945035	-0.00406641	0.00463474	-0.0353088	-0.0749058	0.0189771	0.183641	0.0147778	0.0110589	-0.102745	-0.0540013	-0.053334	-0.0849564	-0.0299414	-0.0242986	-0.00630913	-0.0835782	-0.0437206	-0.0969552	0.0220372	-0.0113268	0.0594258	-0.0241294	0.0057919	-0.0656474	-0.210851	-0.153355	-0.153687	0.064991	-0.0958562	-0.030903	-0.0125498	-0.00465749	0.0157183	0.028926	0.10123	0.00473114	0.0862204	-0.122732
-0.18	-0.0522414	0.0856589	0.0793724	-0.124273	0.0271785	0.0514538	0.0605931	0.230629	-0.151472	0.0364852	-0.0871607	-0.0254876	0.00813989	-0.052365	-0.0642291	0.027064	0.168432	0.0295515	0.0191476	-0.102745	-0.0397074	-0.0609088	-0.123052	-0.0218369	-0.00419452	-0.00630913	-0.0835782	-0.0345422	-0.0743693	0.0267166	-0.0438922	0.0341847	-0.0520258	-0.0222781	-0.0715516	-0.206245	-0.145676	-0.145153	0.0596843	-0.111685	-0.0576601	-0.0423091	-0.00465749	0.0136155	0.0224934	0.0831594	0.0490391	0.1061	-0.132584
-0.16	-0.0169849	0.0856589	0.100854	-0.109751	0.0502636	0.0514538	0.0605931	0.235247	-0.148862	0.0456364	-0.0802232	-0.0160777	-0.00185508	-0.0864772	-0.091809	0.0155576	0.177809	0.0147778	0.038818	-0.11538	-0.0420422	-0.0805629	-0.116163	-0.0442759	-0.0188232	-0.00630913	-0.0835782	-0.0437206	-0.0743693	0.0372439	-0.0517992	0.0341847	-0.04695	0.0153317	-0.0614726	-0.206245	-0.141181	-0.165177	0.0596843	-0.0955508	-0.0283548	-0.0546357	0.0243521	0.0450234	0.0533696	0.0931285	0.0600766	0.125412	-0.122732
-0.14	-0.00228108	0.068629	0.0545672	-0.087855	0.0642952	0.0840651	0.0456066	0.214012	-0.140651	0.0364852	-0.0524794	-0.011895	-0.00745889	-0.0864772	-0.068173	0.01388	0.15517	0.0590989	0.0512468	-0.102745	-0.0307689	-0.0849339	-0.0938686	-0.0305574	0.020043	-0.0532624	-0.0835782	-0.0378861	-0.0743693	0.0452322	-0.0322643	0.0212613	-0.063409	-0.0135438	-0.0413145	-0.217364	-0.146408	-0.136256	0.0287551	-0.0491146	-0.0214914	-0.0546357	0.0179255	0.0344451	0.090026	0.103365	0.050472	0.145755	-0.122732
-0.12	-0.0482283	-0.00654459	0.0348993	-0.0614286	0.0764632	0.100371	0.0579887	0.18835	-0.153672	0.0208632	-0.018787	-0.00771223	0.00686709	-0.103533	-0.087865	-0.0134914	0.123154	0.0590989	0.0294164	-0.102745	-0.0467117	-0.0736824	-0.0553338	-0.0400774	0.0398448	-0.0532624	-0.0835782	-0.01707	-0.0743693	0.013279	-0.0248618	0.0202537	-0.0541283	-0.0127382	-0.0265578	-0.202989	-0.160177	-0.107141	0.0212504	-0.0190972	-0.00066087	-0.0546357	0.0135159	0.0619862	0.0591943	0.0825851	0.0645132	0.117887	-0.132584
-0.1	-0.029853	-0.0235745	0.0348993	-0.0771939	0.0581473	0.115105	0.0920091	0.187578	-0.120828	0.027334	0.00222508	-0.0200798	0.0301136	-0.103533	-0.0934426	-0.02207	0.116523	0.0872225	0.0502296	-0.0774754	-0.0247085	-0.0428565	-0.0174298	-0.052861	0.0404288	-0.0532624	-0.0835782	-0.01707	-0.0743693	0.0220372	-0.0510336	0.0307089	-0.0517899	-0.0254053	-0.0238572	-0.179402	-0.151595	-0.0774365	0.00313251	-0.00840506	-0.0251614	-0.0248765	-0.0114597	0.0556963	0.0656269	0.124834	0.0691055	0.108857	-0.122732
-0.08	0.000388261	-0.0235745	0.0100941	-0.0394695	0.0810764	0.110736	0.0847147	0.201737	-0.117427	0.0364852	0.0226261	-0.0213049	0.0311187	-0.103533	-0.0743995	0.015377	0.116523	0.0832639	0.0559693	-0.0238704	-0.012892	-0.0208804	-0.0198247	-0.08482	0.0139836	-0.0532624	-0.0835782	0.00666328	-0.0743693	0.01074	-0.00865417	0.00979851	-0.0795072	-0.00941264	-0.0297613	-0.155816	-0.137367	-0.0738369	0.0159438	-0.0148603	-0.00872434	-0.0248765	-0.00118949	0.0645461	0.0735589	0.0869064	0.0595702	0.0902295	-0.142436
-0.06	0.0334673	-0.0576343	0.0597045	-0.0219027	0.100398	0.110736	0.118735	0.179976	-0.103205	0.0521072	0.025992	-0.00702406	0.0226503	-0.103533	-0.0620892	0.001031	0.114182	0.0771444	0.0764592	-0.04914	0.00786299	-0.0179131	0.00472341	-0.102899	0.0108898	-0.0532624	-0.0835782	0.00666328	-0.0743693	0.0274865	-0.0417241	0.0169307	-0.101009	-0.0111632	-0.0297613	-0.126475	-0.119623	-0.0803775	0.00313251	-8.17768e-05	-0.0342473	-0.0248765	-0.0138522	0.04478	0.0575515	0.124666	0.0616591	0.0843207	-0.162141
-0.04	0.0510089	-0.0576343	0.0597045	0.0244614	0.13607	0.121859	0.144501	0.205007	-0.0983955	0.0742001	0.0252088	0.0107513	0.030867	-0.0864772	-0.0189038	0.012907	0.120813	0.0872225	0.114487	-0.04914	0.018593	-0.00807079	0.00599984	-0.0866898	-0.00979827	-0.0532624	-0.0835782	0.00286148	-0.0743693	0.000212759	-0.040826	0.0212613	-0.092217	0.000558842	-0.0413145	-0.114007	-0.123176	-0.0926082	0.0287551	-0.0245677	-0.03482	0.0346419	-0.0577266	0.0770943	0.0813196	0.105283	0.0586362	0.0743975	-0.146517
-0.02	0.0931163	-0.0406044	0.0793724	0.0261574	0.156106	0.128613	0.140373	0.214597	-0.0797735	0.0429561	0.00776831	-0.0155408	0.063643	-0.0694211	-0.0289317	0.0097493	0.136821	0.0785683	0.139936	-0.0365052	0.00814419	-0.00400688	-0.00705316	-0.0968258	-0.0188232	-0.0532624	-0.0835782	-0.00631689	-0.0743693	0.0347049	-0.0405649	0.0421717	-0.085528	-0.0259187	-0.0472187	-0.123218	-0.0937186	-0.0964521	0.0212504	-0.0229274	-0.0147645	0.0469686	-0.0834276	0.061499	0.0908944	0.121708	0.0883307	0.099649	-0.146517
0	0.092456	-0.0576343	0.0590858	0.011635	0.150468	0.144919	0.123115	0.177259	-0.0387186	0.0494269	0.00776831	-0.00771223	0.0816212	-0.0694211	0.00473213	-0.0104471	0.0930858	0.0785683	0.146882	-0.0186369	-0.0062691	0.0373201	-0.0072734	-0.087144	-0.0163133	-0.0532624	-0.0835782	0.00958051	-0.0743693	0.0426932	-0.0440591	0.0378411	-0.0950619	-0.0256439	-0.0875348	-0.1096	-0.0983264	-0.106449	0.000934439	-0.0309945	0.0186538	0.0767278	-0.0878372	0.0884082	0.104097	0.0822224	0.0719162	0.06236	-0.136665
0.02	0.0733972	-0.0505803	0.0448691	0.0342314	0.150401	0.144919	0.100768	0.174482	-0.0297163	0.0429561	-0.00708944	-0.00352948	0.0906324	-0.052365	0.0203376	-0.0264213	0.070447	0.0785683	0.148471	-0.0312717	-0.000632479	0.0374302	-0.00404159	-0.106319	0.00290449	-0.0532624	-0.0835782	0.00420395	-0.0969552	0.0380138	-0.0155	0.0735373	-0.0856527	-0.0264495	-0.0976138	-0.104995	-0.127743	-0.112286	-0.00437218	0.00214843	0.0316289	0.106487	-0.0444978	0.0637985	0.0837862	0.0955559	0.0317114	0.0372995	-0.126813
0.04	0.0665463	-0.0505803	0.0273292	0.0664292	0.147531	0.185097	0.0468191	0.145747	-0.0222967	0.0429561	0.00440243	0.00952621	0.0721519	-0.0694211	-0.000411237	-0.0137244	0.070447	0.135128	0.127981	-0.0312717	0.00597124	0.0666081	-0.0213041	-0.0908882	0.00896388	-0.0532624	-0.0835782	-0.0184125	-0.0969552	0.0623772	-0.00387209	0.0630821	-0.0914709	-0.0576065	-0.101789	-0.0938763	-0.15428	-0.102635	0.0340617	-0.0139366	0.0272153	0.148573	-0.053317	0.0571157	0.0900755	0.109478	0.0479565	0.0341666	-0.126813
0.06	0.0783123	-0.0335504	0.0324665	0.0634215	0.164763	0.156855	0.0626204	0.121086	-0.0387186	0.0521072	-0.00848364	0.023807	0.0524442	-0.0694211	-0.0115664	-0.0180379	0.0930858	0.0908072	0.10615	-0.0324894	-0.0257949	0.0377672	-0.009766	-0.0952485	-0.0047785	-0.00630913	-0.0835782	-0.0130359	-0.0969552	0.0670566	-0.00857771	0.0569576	-0.0650222	-0.0561306	-0.136201	-0.0793021	-0.141767	-0.116069	0.064991	-0.0240387	0.015736	0.118814	-0.0457893	0.100019	0.0948604	0.0860841	0.0461696	0.00335745	-0.077552
0.08	0.0958539	-0.0165205	0.0714884	0.0472734	0.148491	0.143585	0.0468191	0.121805	-0.0305077	0.0521072	-0.0449645	0.0225819	0.0544559	-0.0694211	0.0012502	0.0108767	0.0770777	0.0994614	0.111508	-0.0291039	0.00293142	0.0517247	-0.0251236	-0.0469235	-0.0188232	-0.00630913	-0.0835782	-0.0260161	-0.0969552	0.0497094	-0.0256834	0.0465024	-0.0691765	-0.0300673	-0.160533	-0.0975251	-0.141243	-0.110003	0.046873	-0.0215031	0.00959785	0.118814	-0.0426713	0.0639335	0.121942	0.0698888	0.0322702	0.0369822	-0.0479955
0.1	0.055924	-0.0165205	0.0890284	0.0522268	0.15333	0.117728	0.0259301	0.138524	-0.0539396	0.0143923	-0.0449645	0.0328607	0.0637875	-0.052365	0.0069982	0.0101828	0.138364	0.0612598	0.0983373	-0.02324	-0.0314316	0.0379614	-0.0540574	-0.0244845	-0.0491201	-0.00630913	-0.0835782	-0.0497494	-0.0969552	0.0257446	0.0192578	0.0317165	-0.0806881	-0.00494899	-0.14628	-0.107494	-0.120814	-0.0955189	0.0981183	-0.0531608	0.0219198	0.0890545	-0.0577266	0.0771747	0.0933165	0.0448155	0.0449602	0.0473824	-0.0537668
0.12	0.0292357	0.000509424	0.0941657	0.0208932	0.12272	0.0783627	0.0332245	0.105541	-0.0681614	0.0456364	-0.0645823	0.0351301	0.0155841	-0.0182527	-0.00805671	-0.0289449	0.144994	0.0403666	0.105961	-0.0629925	-0.0583664	0.0262627	-0.0332783	-1.3977e-05	-0.0392089	-0.00630913	-0.0835782	-0.0772845	-0.0743693	0.0257446	-0.00691403	0.0612883	-0.0636116	-0.0150197	-0.14628	-0.123218	-0.121029	-0.101586	0.129047	-0.0592822	0.00787748	0.0890545	-0.0645287	0.068596	0.0837417	0.0635168	0.0718617	0.0557728	-0.0210789
0.14	0.0116942	0.000509424	0.0766258	0.000336606	0.139594	0.0582078	-0.0224343	0.0862225	-0.0905942	0.0456364	-0.0564563	0.0654243	-0.00809116	-0.0182527	-0.0312142	-0.023863	0.179757	0.0464861	0.0860153	-0.0543735	-0.0597944	0.0165306	-0.031684	0.0297517	-0.0426051	0.0406441	-0.0835782	-0.0810863	-0.0743693	0.00645911	0.0219304	0.0465024	-0.0320871	0.0105129	-0.136201	-0.133579	-0.112406	-0.0854246	0.129047	-0.0751111	0.0682496	0.0890545	-0.0645287	0.0939304	0.0994344	0.0508877	0.0493764	0.0553318	-0.0112267
0.16	-0.00947375	0.000509424	0.0590858	-0.0316333	0.120148	0.0514538	-0.0229314	0.0795129	-0.0823832	0.0364852	-0.0598222	0.0511435	0.0147939	-0.0182527	-0.0581452	-0.0258649	0.17038	0.0403666	0.0777564	-0.0670084	-0.0269679	0.017955	-0.0148469	0.027423	-0.0244269	0.0406441	-0.0835782	-0.0772845	-0.0743693	0.0140489	0.0545303	0.0926539	-0.0170389	-0.00103363	-0.136201	-0.128973	-0.115143	-0.0758412	0.162175	-0.0573366	0.0677838	0.0767278	-0.0525915	0.0995822	0.092664	0.0546683	0.061777	0.0562032	0.00847759
0.18	-0.0216816	-0.0165205	0.0342806	-0.037926	0.105286	0.0283941	0.00600135	0.0030924	-0.0927943	0.0585781	-0.0530904	0.0654243	-0.00183537	-0.0353088	-0.0676668	0.00223295	0.17701	0.0255929	0.0689708	-0.057759	-0.0164559	0.0259552	0.00298827	0.0684213	-0.0406792	0.0406441	-0.0613985	-0.0589278	-0.0743693	-0.0212131	0.0335928	0.0793972	0.0106043	-0.00278422	-0.136201	-0.135487	-0.133899	-0.0448504	0.15467	-0.0615124	0.0415127	0.0469686	-0.0200883	0.0891999	0.0901974	0.0322206	0.0410345	0.0304214	0.0815237
0.2	-0.0291928	-0.0235745	0.0466832	-0.0116795	0.104662	0.0120885	0.0159657	0.00922387	-0.103205	0.0883165	-0.0146379	0.0516804	0.0359748	-0.0353088	-0.0704556	0.0295761	0.203194	0.0108192	0.0709776	-0.0744097	-0.020301	0.0174239	0.00472341	0.0838525	-0.00181298	0.0406441	-0.0613985	-0.0681062	-0.0743693	-0.0190727	0.0496895	0.127343	0.0296388	0.0235352	-0.136201	-0.140092	-0.141554	-0.0310399	0.141859	-0.0283695	0.0498223	0.0644011	-0.0156787	0.0838893	0.0948159	0.0442866	0.0201609	0.0450381	0.0856046
0.22	-0.015491	-0.0406044	0.0342806	-0.0134971	0.111148	0.0351482	0.0400218	-0.0228866	-0.0725617	0.0883165	0.0198377	0.064333	0.0302042	-0.052365	-0.05913	0.053857	0.191476	0.0255929	0.075022	-0.0365052	0.011184	0.00245973	0.0300289	0.14528	0.0359738	0.0406441	-0.0392188	-0.0497494	-0.0743693	0.00198185	0.0697289	0.179619	0.0513353	0.0914601	-0.116043	-0.11075	-0.13273	-0.0534971	0.180293	-0.0415078	0.0695687	0.0346419	-0.0540425	0.0912566	0.0948159	0.0340297	0.0460823	0.0468955	0.115161
0.24	-0.0350416	-0.0235745	0.0433599	-0.053185	0.125481	0.0240251	0.0499861	-0.0232361	-0.0431189	0.0883165	0.0442156	0.0815714	0.0643462	-0.052365	-0.0630739	0.101425	0.223492	0.0147778	0.0647313	-0.00600204	0.0191554	0.0147986	0.0585953	0.178038	0.0526567	0.0406441	-0.0392188	-0.040571	-0.0743693	-0.0225837	0.0700665	0.210984	0.0568434	0.102025	-0.0958845	-0.106145	-0.101772	-0.0365464	0.205915	0.00446809	0.0803979	-0.0248765	-0.0703893	0.0833534	0.0768724	0.00109961	0.0150227	0.00697835	0.129094
0.26	-0.026355	-0.0235745	0.0693605	-0.0550816	0.12759	0.0335767	0.0473162	-0.0216012	0.00954803	0.119561	0.0719594	0.0803139	0.119797	-0.0353088	-0.0620892	0.151693	0.22858	0.0147778	0.0824375	-0.00600204	0.109256	0.0472573	0.0929355	0.18879	0.0854237	0.0406441	-0.0392188	-0.0313927	-0.0517834	-0.0498574	0.083469	0.240556	0.0859282	0.157689	-0.0757265	-0.0906197	-0.0949782	-0.021833	0.208113	0.00953928	0.104089	0.0048827	-0.0758999	0.055338	0.0344359	0.0189262	-0.01174	-0.00341647	0.106258
0.28	-0.0236907	-0.00654459	0.0270153	-0.0165538	0.114527	0.0594339	0.0631175	-0.0225486	-0.00546513	0.150805	0.0893999	0.136212	0.133025	-0.052365	-0.0574963	0.173245	0.248877	0.00865836	0.0977678	0.00663279	0.144949	0.00921109	0.158211	0.189568	0.138463	0.0406441	-0.0392188	-0.00923412	-0.042428	-0.0498574	0.12368	0.303287	0.11375	0.148761	-0.0799013	-0.0513093	-0.0947494	0.0147652	0.220925	0.0101292	0.0954957	0.0048827	-0.0771915	0.0857431	-0.00553396	0.00439199	-0.00310067	-0.0432525	0.0865541
0.3	0.0144035	-0.00654459	0.0354759	0.0168225	0.0759418	0.0824936	0.0767121	-0.0587301	0.00494597	0.166427	0.0664162	0.158757	0.172291	-0.052365	-0.0547075	0.167561	0.201652	0.0295515	0.0694555	-0.0112356	0.188486	0.0546827	0.253254	0.172722	0.171765	0.0406441	-0.0392188	0.00912262	-0.042428	-0.0179043	0.101079	0.363217	0.148377	0.133274	-0.100059	-0.0179534	-0.103002	-0.00511186	0.182491	-0.015842	0.109775	0.0048827	-0.00705006	0.0930172	-0.0104902	0.0153486	-0.0177244	-0.0330753	0.0923254
0.32	0.00249242	-0.0235745	0.0478785	0.0200285	0.0583898	0.115105	0.0925135	-0.0314885	-0.011476	0.1912	0.065022	0.152842	0.181261	-0.0864772	-0.0266213	0.193963	0.185644	0.0443252	0.0481374	-0.00383424	0.230723	0.0552432	0.297792	0.196576	0.222469	0.0406441	-0.0392188	-0.00385756	-0.0650139	-0.030572	0.103004	0.359894	0.173358	0.149922	-0.0941552	0.0246136	-0.0819345	0.0154385	0.2206	0.016711	0.143064	0.0048827	-0.0252234	0.0921109	-0.0179131	0.00848352	-0.0796409	-0.0411304	0.0569976
0.34	-0.0133868	-0.0235745	0.0478785	0.0223296	0.0626741	0.193835	0.112442	-0.0336991	0.00274584	0.248723	0.0723648	0.154675	0.262241	-0.0864772	-0.0294101	0.190281	0.163005	0.0947658	0.0523274	-0.00383424	0.292683	0.0810607	0.329024	0.209976	0.255859	-0.00630913	-0.0392188	-5.57511e-05	-0.0650139	-0.0179043	0.0948702	0.367547	0.158349	0.140657	-0.0941552	0.0389888	-0.107746	0.0347554	0.205915	0.0615964	0.111609	0.0346419	-0.00705006	0.0838738	-0.0382243	0.0103311	-0.0828607	-0.0475598	0.0610785
0.36	-0.00653595	-0.0235745	0.0427412	0.0349345	0.0669283	0.291669	0.158845	-0.0275484	0.0677622	0.311211	0.102691	0.17714	0.333313	-0.103533	-0.0385958	0.168498	0.156374	0.183408	0.0748793	0.00880058	0.321511	0.105852	0.387346	0.250974	0.267978	-0.00630913	-0.0392188	-0.0275909	-0.0650139	-0.0371897	0.0731672	0.366018	0.155606	0.184239	-0.0597433	0.0593184	-0.079815	0.0572127	0.15467	0.0665782	0.10406	0.0048827	0.0103978	0.049369	-0.0662962	-0.00861951	-0.10679	-0.0659643	0.0512263
0.38	-0.00653595	-0.0235745	0.0427412	0.0629646	0.0904066	0.340586	0.191653	0.0727219	0.107408	0.333304	0.160356	0.19698	0.421017	-0.103533	-0.0156087	0.159808	0.135278	0.219075	0.135368	0.00880058	0.377027	0.145453	0.454697	0.239287	0.310003	-0.00630913	-0.0613985	-0.040571	-0.0650139	-0.00777553	0.0892639	0.397384	0.145957	0.184144	-0.0454894	0.0671805	-0.0508865	0.0486634	0.162175	0.0552306	0.122841	0.0048827	0.020668	0.0524255	-0.0623302	0.0195839	-0.101557	-0.0423809	-0.0218198
0.4	0.00900153	-0.0335504	0.0551438	0.0647666	0.0601703	0.482154	0.235637	0.175556	0.136234	0.30206	0.182763	0.237074	0.476428	-0.0864772	-0.00214322	0.133712	0.226238	0.313837	0.201344	0.0645734	0.43146	0.179515	0.545381	0.262207	0.29029	-0.00630913	-0.0613985	-0.0589278	-0.042428	-0.00777553	0.0579901	0.376473	0.142643	0.201568	-0.0322069	0.0593184	-0.0408012	0.0686536	0.197176	0.061942	0.104246	0.0346419	0.0131403	0.0401165	-0.0466375	0.0332384	-0.0986254	-0.0588332	-0.0177389
0.42	0.00716584	-0.0505803	0.0850864	0.0621668	0.0551049	0.589127	0.335029	0.206204	0.150717	0.346245	0.140161	0.254896	0.583196	-0.0864772	-0.0262855	0.105629	0.275805	0.452919	0.237449	0.0593399	0.478446	0.204772	0.587386	0.253919	0.291825	-0.00630913	-0.0835782	-0.0772845	-0.042428	-0.0371897	0.0110132	0.342306	0.137313	0.163589	-0.0381111	0.0188581	-0.0477963	0.0941906	0.197176	0.0705991	0.138763	0.0346419	0.0357233	0.0399717	-0.04729	0.0303374	-0.106243	-0.0638867	-0.0472954
0.44	-0.0197226	-0.0676102	0.0778211	0.0702315	0.0601236	0.572821	0.395775	0.238673	0.128694	0.351211	0.112417	0.286415	0.635004	-0.0864772	-0.0532165	0.0794418	0.291814	0.438146	0.319729	0.0288367	0.509649	0.205318	0.57098	0.230383	0.290181	-0.00630913	-0.0835782	-0.0681062	-0.042428	-0.0576436	-0.0234592	0.366018	0.173222	0.168602	-0.0481901	0.0385449	-0.0178009	0.112191	0.140624	0.0420923	0.131414	0.0346419	0.022685	0.0211684	-0.0454759	0.03258	-0.086129	-0.0527668	-0.0316719
0.46	-0.0481282	-0.0576343	0.0726837	0.0568179	0.0649082	0.684163	0.450221	0.321696	0.10066	0.382455	0.119355	0.31689	0.665287	-0.103533	-0.0330182	0.0417796	0.301191	0.539027	0.346917	0.0541064	0.489176	0.186417	0.601302	0.200617	0.26077	-0.0532624	-0.0835782	-0.0956413	-0.0517834	-0.0496553	-0.0394235	0.3441	0.175527	0.141477	-0.0246813	-0.0015232	-0.00703999	0.101616	0.155309	0.00566883	0.150118	0.0048827	0.0213935	0.031957	-0.0245122	0.0146967	-0.0688536	-0.0323739	-0.00211542
0.48	-0.062832	-0.0746642	0.079949	0.0247656	0.0490134	0.760096	0.501003	0.358681	0.175088	0.42017	0.126086	0.305211	0.720008	-0.0864772	-0.0425398	0.0311507	0.326576	0.639908	0.377801	0.0414715	0.474686	0.228796	0.581284	0.170209	0.249235	-0.0532624	-0.0835782	-0.126978	-0.0743693	-0.0358191	-0.082064	0.360415	0.160448	0.138898	-0.00507287	-0.0440901	0.00237339	0.0828258	0.168121	0.000597634	0.166437	0.0048827	0.0426849	0.0098491	0.0093398	0.0395487	-0.0508125	-0.0344544	0.00773674
0.5	-0.0684624	-0.0746642	0.0675464	0.0306505	0.0787386	0.892926	0.57296	0.41432	0.185254	0.467036	0.166105	0.312888	0.766862	-0.103533	-0.0244814	0.0685695	0.406617	0.746909	0.415258	0.0414715	0.456997	0.208881	0.585437	0.185641	0.260314	-0.00630913	-0.0835782	-0.154513	-0.0743693	-0.0484869	-0.0355916	0.353283	0.181942	0.120093	-0.00395422	-0.0866571	0.0479649	0.071712	0.168121	0.00267292	0.195999	0.0048827	0.00192856	-0.0101322	0.033617	0.0555606	-0.0448575	-0.0422077	0.0233602
0.52	-0.0370457	-0.0746642	0.106882	0.0145481	0.101816	1.00427	0.656803	0.469575	0.260354	0.491809	0.174231	0.308168	0.817748	-0.103533	-0.00428314	0.0731789	0.461272	0.84779	0.471481	0.0414715	0.434189	0.192811	0.631284	0.182993	0.252329	-0.00630913	-0.0835782	-0.145335	-0.0743693	-0.0404986	-0.0590909	0.40989	0.213416	0.155422	0.00702993	-0.0963752	0.0640784	0.066252	0.103425	-0.0207627	0.204853	0.0048827	0.0149668	0.0241273	0.0623414	0.0603287	-0.00168412	0.00873416	0.0529167
0.54	0.0112523	-0.0746642	0.141962	0.00279379	0.138109	1.0992	0.678652	0.54127	0.263001	0.568744	0.161345	0.358688	0.803401	-0.103533	0.0485942	0.0794596	0.5464	0.883457	0.512115	0.0414715	0.391974	0.153692	0.623969	0.169593	0.239626	-0.00630913	-0.0835782	-0.136157	-0.0743693	-0.0165337	-0.0361177	0.444578	0.239699	0.171275	0.0112048	-0.118612	0.102145	0.0786537	0.103425	-0.055391	0.223676	0.0048827	0.0118488	0.0184232	0.0598747	0.111288	0.0499693	0.0432463	0.0586879
0.56	0.0483445	-0.0746642	0.166767	0.0278435	0.170827	1.08569	0.70879	0.545959	0.24605	0.577895	0.122109	0.362182	0.740958	-0.103533	0.047439	0.110156	0.587388	0.856444	0.504787	0.0414715	0.338204	0.130039	0.571905	0.1099	0.228354	-0.00630913	-0.0835782	-0.124061	-0.0743693	0.00275174	-0.0249942	0.466497	0.23763	0.160259	0.00702993	-0.121111	0.143415	0.0733683	0.116236	-0.0564413	0.229564	0.0469686	-0.00191498	0.0247038	0.0615175	0.12475	0.10485	0.106956	0.0529167
0.58	0.050522	-0.0746642	0.177042	0.0225581	0.143652	1.1155	0.672597	0.542832	0.284904	0.577895	0.0747478	0.344075	0.732357	-0.0864772	0.0541718	0.100235	0.57138	0.900765	0.456747	0.0288367	0.314833	0.103168	0.523704	0.107869	0.214765	-0.00630913	-0.0835782	-0.105704	-0.0743693	-0.0292014	-0.0026886	0.463173	0.290743	0.175563	0.0376225	-0.133579	0.196155	0.103058	0.134354	-0.0364366	0.259694	0.0564272	-0.0125607	0.0338567	0.0664738	0.163065	0.11034	0.142141	0.0882445
0.6	0.050522	-0.0916941	0.169777	0.00904978	0.167191	1.1021	0.737007	0.560081	0.289043	0.57639	0.0537358	0.337291	0.739719	-0.052365	0.0648485	0.120466	0.50226	0.906884	0.415988	0.00880058	0.301686	0.0959659	0.503949	0.0883745	0.196003	-0.00630913	-0.0835782	-0.0965259	-0.0969552	-0.0258926	0.0423635	0.478898	0.313369	0.165236	0.068912	-0.0996317	0.216652	0.131879	0.129047	-0.0486795	0.274547	-0.00309126	0.0131403	0.0550392	0.0864472	0.162139	0.135461	0.168536	0.072621
0.62	0.0775838	-0.0576343	0.159502	0.00335984	0.13694	1.07106	0.677937	0.558731	0.279423	0.622081	0.109629	0.342162	0.681635	-0.052365	0.0648485	0.171967	0.482368	0.850324	0.396356	0.00541509	0.270625	0.0863615	0.506273	0.0409844	0.160102	-0.00630913	-0.0835782	-0.0589278	-0.0969552	-0.0030961	0.0579341	0.467769	0.30478	0.215868	0.111024	-0.080651	0.277841	0.141747	0.167481	-0.0589769	0.272308	0.026668	-0.00191498	0.0629964	0.123418	0.175564	0.163078	0.275576	0.0980966
0.64	0.105329	-0.0576343	0.161316	-0.0591891	0.134034	1.13867	0.740856	0.575565	0.312267	0.667442	0.0955542	0.291491	0.621124	-0.052365	0.0581157	0.17683	0.523761	0.877337	0.349222	0.0306847	0.284713	0.053834	0.555737	0.0447286	0.165617	-0.00630913	-0.0835782	-0.0275909	-0.0743693	-0.012455	0.0588322	0.425948	0.258004	0.27726	0.100945	-0.0681834	0.30555	0.160818	0.193104	-0.0350809	0.314224	0.0687538	0.0230605	0.107607	0.119452	0.178752	0.180672	0.329	0.0783923
0.66	0.129722	-0.0746642	0.127432	-0.0614301	0.181089	1.05714	0.755445	0.603744	0.396986	0.6945	0.0781137	0.286264	0.623702	-0.0353088	0.027747	0.221353	0.539769	0.780041	0.334547	0.0359183	0.273938	0.0951425	0.520944	0.0659355	0.17079	-0.00630913	-0.0835782	-0.0354268	-0.0743693	0.0115099	0.055766	0.45552	0.252952	0.29809	0.0884862	-0.07144	0.30356	0.174491	0.167481	-0.0273192	0.305058	0.0687538	0.0217195	0.133134	0.096022	0.180581	0.226392	0.361269	0.0488358
0.68	0.148439	-0.0916941	0.139834	-0.0594365	0.26111	0.985578	0.715839	0.650431	0.382295	0.702476	0.0571017	0.314825	0.597091	-0.052365	0.000815972	0.2285	0.508786	0.723481	0.370099	0.0704372	0.30126	0.0405473	0.519735	0.0659355	0.174468	-0.00630913	-0.0835782	0.0104651	-0.0743693	0.0354748	0.0985734	0.453726	0.274159	0.319451	0.0651247	-0.0570648	0.333459	0.198411	0.145931	-0.0100051	0.311288	0.0687538	0.0178155	0.156919	0.106758	0.190179	0.232562	0.387814	0.0332123
0.7	0.171656	-0.0746642	0.159502	-0.0380943	0.293444	0.911216	0.714879	0.63432	0.40892	0.693325	0.0475281	0.300188	0.571069	-0.0353088	-0.0328478	0.21445	0.476769	0.684229	0.343061	0.0916911	0.290129	0.0135836	0.518822	0.0548646	0.141468	-0.0532624	-0.0835782	0.0196435	-0.0743693	0.00606059	0.0694678	0.426956	0.249324	0.321341	0.0651247	-0.0570648	0.309619	0.209834	0.15467	-0.00388359	0.297336	0.11084	0.0233261	0.170413	0.0818287	0.190879	0.23215	0.41219	0.00942711
0.72	0.170777	-0.0576343	0.154365	-0.0329916	0.320696	0.908419	0.694235	0.558881	0.407719	0.768755	0.0419848	0.315157	0.606712	-0.0182527	-0.0491021	0.188072	0.508786	0.625134	0.296538	0.0957069	0.307182	0.0332824	0.485965	0.0559613	0.106736	-0.0532624	-0.0835782	0.0456038	-0.0743693	-0.0192749	0.0697289	0.350446	0.17959	0.286152	0.0609498	-0.0706823	0.310306	0.210478	0.149363	0.0319499	0.291057	0.11084	0.0328708	0.153421	0.0651458	0.205942	0.248084	0.406998	-0.0143581
0.74	0.138358	-0.0576343	0.104754	0.00363959	0.298555	0.771219	0.667972	0.585266	0.432762	0.699796	0.0826147	0.250206	0.626998	-0.00119657	-0.0753843	0.182144	0.488998	0.566039	0.269903	0.0957069	0.335304	0.0442153	0.484259	0.0506661	0.0980129	-0.0532624	-0.0613985	0.0538976	-0.0743693	-0.0432397	0.0298934	0.329536	0.181776	0.270965	0.046696	-0.0785444	0.301375	0.188271	0.141859	0.0247781	0.29342	0.101381	0.0219851	0.160971	0.0488006	0.188388	0.239054	0.407353	-0.00450596
0.76	0.140581	-0.0235745	0.104754	-0.0118021	0.31613	0.799462	0.605271	0.603058	0.497095	0.677703	0.115119	0.253163	0.605529	-0.00119657	-0.0927938	0.164597	0.518268	0.599172	0.315086	0.0830721	0.382589	0.0658098	0.493866	0.0650006	0.0870621	-0.0532624	-0.0613985	0.0538976	-0.0743693	-0.0545369	0.0115177	0.319081	0.180545	0.3083	0.0425211	-0.0785444	0.277302	0.181415	0.15467	0.0165159	0.298734	0.0592953	-0.000597881	0.163863	0.0397069	0.174779	0.226113	0.409413	-0.0143581
0.78	0.154109	-0.00654459	0.11202	0.00616916	0.331345	0.856359	0.616945	0.660333	0.578943	0.662081	0.156532	0.250206	0.619092	0.0158596	-0.119725	0.163198	0.583843	0.627295	0.29631	0.10094	0.421784	0.0302284	0.499273	0.0650006	0.071003	-0.00630913	-0.0613985	0.0576994	-0.0743693	-0.0418692	0.0056464	0.320874	0.142041	0.337176	0.0233344	-0.0864064	0.255312	0.180261	0.11093	0.0137359	0.274015	0.029536	0.0192775	0.160289	0.0575515	0.150628	0.26581	0.385499	-0.0439146
0.8	0.179677	0.0104853	0.0872143	-0.0100971	0.363584	0.943069	0.554489	0.631266	0.565512	0.702476	0.157926	0.227203	0.558674	-0.0182527	-0.117585	0.191155	0.62249	0.665497	0.332493	0.0950766	0.432025	0.0114382	0.521737	0.0367859	0.12229	0.0875973	-0.0613985	0.0693371	-0.0743693	-0.0258926	-0.0326579	0.320874	0.144633	0.357281	0.00490569	-0.098874	0.263696	0.17469	0.136552	0.0125352	0.277492	0.029536	0.00312115	0.15619	0.0152863	0.138994	0.246855	0.39159	-0.0537668
0.82	0.202726	0.0275152	0.104754	0.00914676	0.369716	0.97207	0.5399	0.660597	0.592493	0.628552	0.159373	0.253495	0.533234	-0.00119657	-0.0888498	0.16802	0.683776	0.696468	0.362097	0.089843	0.419467	-0.0021353	0.515878	0.0187072	0.142978	0.0875973	-0.0392188	0.0426263	-0.0743693	-0.0112866	-0.0371267	0.295633	0.141936	0.29809	-0.0253314	-0.106736	0.238218	0.144373	0.11093	0.00894932	0.250558	0.0172094	0.0195175	0.155523	-0.0157613	0.124112	0.259027	0.327148	-0.0537668
0.84	0.212414	0.0275152	0.117157	0.0520251	0.402348	0.929907	0.530188	0.651745	0.592903	0.621686	0.167499	0.245667	0.550422	-0.00119657	-0.0602851	0.153571	0.624832	0.696468	0.333273	0.0645734	0.363888	2.85854e-05	0.485512	-0.00686002	0.149622	0.0875973	-0.0392188	0.0388245	-0.0969552	-0.00991599	-0.00878664	0.299964	0.131457	0.241265	-0.0253314	-0.119961	0.241285	0.133599	0.0981183	0.0228325	0.237302	-0.0423091	0.0343823	0.144317	-0.0139471	0.0544695	0.24363	0.290279	-0.0595381
0.86	0.233969	0.0275152	0.129559	0.0578833	0.399069	0.97207	0.500547	0.601563	0.60635	0.548936	0.183751	0.247936	0.540096	-0.0182527	-0.0357087	0.123098	0.556915	0.78511	0.332682	0.0340702	0.33897	-0.0266527	0.476507	-0.0176121	0.144904	0.0875973	-0.0300316	0.0664199	-0.0969552	-0.0258926	0.0107483	0.286707	0.128865	0.231689	-0.0295062	-0.115356	0.252971	0.101421	0.0928116	0.0298493	0.206851	-0.0125498	0.00187909	0.160138	0.0199049	0.0560117	0.21442	0.286004	-0.0439146
0.88	0.221761	0.061575	0.104754	0.0348918	0.347101	0.952966	0.534568	0.541231	0.589982	0.54096	0.183751	0.203542	0.473414	0.0229245	-0.0201032	0.117104	0.540907	0.732135	0.275094	-0.0143013	0.300998	-0.00877653	0.455577	-0.00389358	0.138998	0.0875973	-0.0300316	0.0464884	-0.0969552	-0.0430376	0.0173852	0.244887	0.111536	0.199412	-0.0211565	-0.123218	0.224266	0.0905063	0.0765676	0.00446809	0.198716	0.0172094	0.0107478	0.138076	0.0374117	0.03819	0.231766	0.305421	-0.0537668
0.9	0.230963	0.061575	0.0766258	0.0125177	0.279138	0.932292	0.484494	0.506583	0.578862	0.560768	0.204763	0.187348	0.491499	0.00586832	-0.00993279	0.106447	0.567091	0.701164	0.270033	-0.0395709	0.318833	-0.0226533	0.405671	0.0207387	0.125409	0.0875973	-0.0300316	0.0464884	-0.0969552	-0.0346507	0.0323227	0.271921	0.0930817	0.193373	-0.0152524	-0.118612	0.208605	0.0617987	0.0562516	0.00551837	0.213025	-0.0248765	0.0258031	0.165736	0.0334456	0.0602251	0.221669	0.312855	-0.0242103
0.92	0.245325	0.0445451	0.0714884	-0.00100619	0.27076	0.878192	0.430797	0.504422	0.601071	0.471221	0.213959	0.197446	0.412256	0.00586832	-0.045186	0.122636	0.519067	0.68639	0.283479	-0.0343374	0.302748	-0.0250047	0.382756	0.0106027	0.151117	0.0875973	-0.0300316	0.0297064	-0.0969552	-0.0019277	0.0876002	0.298956	0.0725254	0.178776	-0.00517333	-0.126475	0.208111	0.0508989	0.0562516	0.00334984	0.205207	0.0048827	0.0175499	0.167676	0.0577228	0.0783339	0.205409	0.306962	-0.0340625
0.94	0.239649	0.061575	0.114452	0.0267926	0.252765	0.92274	0.435421	0.473228	0.605134	0.464751	0.240309	0.174112	0.397761	-0.0111878	-0.0497788	0.11623	0.486252	0.73683	0.305901	-0.0596071	0.255643	-0.0367721	0.356107	-0.0176121	0.145662	0.0875973	-0.0522113	0.0380002	-0.0969552	0.0311939	0.131511	0.307618	0.0384674	0.198562	-0.00369913	-0.0860142	0.225427	0.0666464	0.111569	0.0327558	0.191312	0.0346419	0.0344317	0.192092	0.0864472	0.0744076	0.209562	0.295649	-0.0242103
0.96	0.272728	0.0445451	0.100854	0.0418688	0.269327	0.89968	0.477631	0.438204	0.562184	0.439977	0.248229	0.16539	0.39242	-0.0111878	-0.0543716	0.139259	0.42222	0.687127	0.293472	-0.0469722	0.228407	-0.0748924	0.371425	0.013412	0.128068	0.0875973	-0.0522113	0.0538976	-0.0969552	0.0331322	0.155382	0.332859	0.0299291	0.177336	-0.0137781	-0.0313719	0.220875	0.0948274	0.133119	0.0501191	0.240484	0.0346419	0.0645423	0.197293	0.0504433	0.0690848	0.198994	0.26668	-0.00450596
0.98	0.274222	0.0275152	0.10205	0.0115036	0.260417	0.985058	0.46279	0.393348	0.518017	0.446448	0.190564	0.144657	0.369571	-0.00119657	-0.0448501	0.136948	0.403465	0.76965	0.267156	-0.0522057	0.158408	-0.0728932	0.33535	0.0372665	0.148172	0.0406441	-0.0522113	0.107393	-0.0969552	0.0378116	0.157867	0.278046	0.0545989	0.174249	0.00220502	0.0347812	0.22275	0.0863337	0.171553	0.040017	0.243382	0.0346419	0.049487	0.220929	0.0331079	0.0449332	0.168569	0.241038	-0.00450596
1	0.233285	0.0445451	0.114452	0.0475776	0.235123	0.912843	0.417348	0.387341	0.499918	0.437297	0.185804	0.138561	0.39846	-0.00119657	-0.0565116	0.120769	0.430393	0.710555	0.225591	-0.0469722	0.14457	-0.0890767	0.298245	0.0399141	0.132355	-0.0532624	-0.0522113	0.121948	-0.0743693	0.0113077	0.182267	0.25195	0.0118902	0.164984	0.00393431	0.0393867	0.227824	0.0643357	0.125615	0.0659882	0.247739	0.0346419	0.0639763	0.249152	0.0695929	0.0676882	0.174968	0.208098	0.0488358
1.02	0.238966	0.0104853	0.0929704	0.0177663	0.199951	0.84943	0.413221	0.336952	0.478119	0.415204	0.159454	0.134378	0.36377	-0.0182527	-0.0834426	0.12547	0.369107	0.640645	0.182691	-0.0469722	0.131685	-0.0854589	0.294095	0.0364887	0.139454	-0.0532624	-0.0613985	0.119031	-0.0743693	-0.0079777	0.174865	0.280952	0.024505	0.144289	-0.0162237	0.061624	0.204569	0.0667326	0.0818742	0.0737499	0.250732	0.0644011	0.0759135	0.242757	0.08809	0.0796086	0.144029	0.185258	0.0488358
1.04	0.201874	0.0275152	0.0878331	-0.0148399	0.170522	0.848378	0.359589	0.345143	0.413364	0.337094	0.140242	0.131928	0.327954	-0.0182527	-0.095753	0.127781	0.375738	0.631991	0.178942	-0.0217026	0.114974	-0.0669577	0.264931	0.0339765	0.14389	-0.0532624	-0.0613985	0.107625	-0.0743693	0.0113077	0.203466	0.281473	0.0607445	0.172323	-0.00614471	0.0334323	0.191577	0.0498491	0.0946855	0.0779258	0.289726	0.0644011	0.0621498	0.244501	0.137463	0.108528	0.147016	0.210574	0.0291314
1.06	0.170972	0.061575	0.112638	-0.027694	0.147095	0.844009	0.353752	0.344332	0.342611	0.30585	0.12399	0.111732	0.308681	-0.0182527	-0.10643	0.14174	0.391746	0.608563	0.152772	-0.0291039	0.0911421	-0.0720948	0.245047	0.0531519	0.1733	-0.0532624	-0.0835782	0.0975624	-0.0743693	0.0239755	0.211262	0.269489	0.0404747	0.160282	0.00220502	0.044551	0.175216	0.0603819	0.110605	0.0746453	0.349714	0.0346419	0.097771	0.241278	0.14269	0.131118	0.135259	0.224616	0.0192793
1.08	0.173149	0.0275152	0.130178	-0.00914995	0.189308	0.867069	0.320627	0.311019	0.285843	0.274606	0.103384	0.126549	0.304441	-0.0694211	-0.0832722	0.146053	0.385115	0.63811	0.179475	-0.0124532	0.0782761	-0.0925331	0.250814	0.0148012	0.173884	-0.0532624	-0.0835782	0.101364	-0.0517834	0.0366432	0.222681	0.252472	0.0589286	0.127766	-0.0147495	0.0614251	0.168567	0.0776716	0.105299	0.104508	0.34512	0.0346419	0.102181	0.261966	0.119574	0.140617	0.122012	0.193178	0.0586879
1.1	0.167961	0.0445451	0.163444	-0.0143986	0.218638	0.867883	0.282479	0.292878	0.225413	0.246042	0.0645255	0.143607	0.258953	-0.052365	-0.0939489	0.160322	0.33046	0.636686	0.181548	0.0359183	0.0379583	-0.088707	0.248848	-0.0180927	0.172261	-0.0532624	-0.0835782	0.127325	-0.0517834	0.0272843	0.224665	0.250087	0.075516	0.140257	-0.0147495	0.0725437	0.175207	0.0765082	0.125615	0.146768	0.325542	0.0346419	0.0915349	0.245075	0.115608	0.131635	0.157232	0.191948	0.0529167
1.12	0.152665	0.0445451	0.153169	-0.0138414	0.204784	0.867883	0.27162	0.277981	0.181389	0.214798	0.0575071	0.0918919	0.242446	-0.0182527	-0.0563412	0.164019	0.339838	0.629143	0.20194	0.0232834	0.108396	-0.10369	0.21312	-0.00156489	0.144474	-0.0532624	-0.0835782	0.16784	-0.0517834	0.0294248	0.214161	0.273229	0.0797209	0.164295	-0.0228858	0.0940233	0.165149	0.0974441	0.134354	0.142877	0.308345	0.0346419	0.0840072	0.228279	0.0665727	0.125879	0.158941	0.189182	0.0668498
1.14	0.174881	0.0275152	0.068479	-0.0208897	0.178746	0.770049	0.249518	0.2715	0.124835	0.145839	0.0353065	0.087021	0.230788	-0.0182527	-0.0523972	0.159977	0.339838	0.541188	0.161011	0.0411518	0.0829718	-0.10369	0.22225	0.0165138	0.108117	-0.0532624	-0.0835782	0.161121	-0.0517834	0.00820105	0.232704	0.222747	0.0745376	0.180288	-0.0228858	0.0581685	0.16486	0.100156	0.0574863	0.130479	0.280995	0.0048827	0.0645423	0.20551	0.0243075	0.117185	0.161271	0.193653	0.0512263
1.16	0.138964	0.0445451	0.0521344	-0.0140887	0.154493	0.743033	0.217418	0.26906	0.121248	0.145839	-0.0269129	0.0687381	0.205624	-0.0182527	-0.0417205	0.125255	0.32383	0.542299	0.107652	0.0463853	0.0708741	-0.0888499	0.184647	-0.0143485	0.126424	-0.0532624	-0.0835782	0.18082	-0.0517834	0.0194982	0.243434	0.180557	0.0806127	0.17622	0.00735126	0.00698175	0.145743	0.0791136	0.0318637	0.103457	0.22919	0.0048827	0.0926359	0.211866	0.0513891	0.121111	0.172301	0.204906	0.031522
1.18	0.138304	0.061575	0.0221918	-0.00805449	0.171505	0.579163	0.17927	0.235358	0.0647047	0.114595	-0.0154211	0.047317	0.17743	-0.0182527	-0.0333541	0.121294	0.262544	0.413294	0.125884	0.0463853	0.0930571	-0.0623921	0.180549	-0.0218369	0.187018	-0.0532624	-0.0835782	0.120373	-0.0517834	0.0115099	0.249434	0.258074	0.0928667	0.15179	0.00144711	-0.0126419	0.158819	0.0922507	0.026557	0.117646	0.224563	0.0048827	0.11632	0.24325	0.0626067	0.159943	0.206819	0.221217	0.0216698
1.2	0.127613	0.0445451	0.0221918	0.00802016	0.158837	0.553718	0.166139	0.186283	0.0572851	0.0989733	-0.0162042	0.0615977	0.1069	-0.0353088	-0.010367	0.132849	0.150487	0.428068	0.0744103	0.0590201	0.0892688	-0.0387833	0.201205	0.0232245	0.187904	-0.0532624	-0.0835782	0.0944129	-0.0517834	0.0115099	0.241527	0.258074	0.111917	0.111485	0.0046506	-0.0348792	0.172799	0.105722	0.0231243	0.102562	0.273904	0.0346419	0.111185	0.267294	0.0327207	0.164072	0.201318	0.237894	-0.00211542
1.22	0.0761589	0.0275152	0.00978922	0.00110332	0.178342	0.500432	0.149377	0.203846	0.0381994	0.0989733	-0.0162042	0.0396691	0.10201	-0.0353088	-0.0198886	0.120634	0.134479	0.383746	0.0587452	0.0676391	0.104188	-0.0301091	0.17648	0.0450475	0.194117	-0.0532624	-0.0835782	0.111195	-0.0517834	0.000212759	0.234159	0.220584	0.102222	0.127338	0.0147296	-0.0709329	0.204767	0.098982	0.0487469	0.116445	0.270301	0.0346419	0.106775	0.292073	0.0301321	0.1607	0.219876	0.221174	-0.00619633
1.24	0.0796569	0.0345692	0.0221918	0.0219552	0.152299	0.485698	0.159839	0.183978	0.0394004	0.0883165	-0.0116498	0.019473	0.115925	-0.0353088	-0.0372981	0.145035	0.0958324	0.383746	0.0461463	0.0571721	0.115379	-0.0459556	0.171197	0.0395906	0.174315	-0.0532624	-0.0835782	0.152595	-0.0517834	0.00820105	0.205314	0.181148	0.0813885	0.0969424	0.0147296	-0.0573154	0.175603	0.115393	0.0284309	0.112709	0.261109	0.0346419	0.142021	0.314506	0.0205574	0.146951	0.216176	0.196156	-0.00619633
1.26	0.0983739	0.000509424	0.00978922	0.0355581	0.158605	0.462638	0.165676	0.166942	0.0424653	0.11688	0.0511807	0.0159784	0.125171	-0.0353088	-0.0400869	0.138935	0.11184	0.393825	0.0387515	0.0519386	0.132345	-0.0287981	0.15146	0.00669669	0.158647	-0.0532624	-0.0835782	0.150135	-0.0517834	0.0405527	0.200717	0.172486	0.107602	0.0933461	0.00637989	-0.0809017	0.160989	0.0883166	0.0340617	0.0998761	0.224463	0.0346419	0.125865	0.291284	0.0184055	0.148676	0.207746	0.179983	-0.0160485
1.28	0.105225	0.000509424	-0.0274186	0.0493617	0.109472	0.462638	0.19749	0.158424	0.0387458	0.11688	0.0763417	0.0208494	0.0826565	-0.0353088	-0.0563412	0.160746	0.127849	0.406063	0.0533403	0.0266689	0.144405	-0.0167625	0.130789	0.0148012	0.121404	-0.0532624	-0.0835782	0.129552	-0.0743693	0.00859957	0.169948	0.182942	0.0801204	0.096334	0.0164589	-0.0552088	0.154353	0.101675	0.0340617	0.125257	0.220859	0.0346419	0.104573	0.284328	0.0466487	0.169253	0.191038	0.197373	-0.0160485
1.3	0.0802481	-0.0335504	-0.0770291	0.022461	0.0743541	0.430027	0.214748	0.176533	0.0371343	0.127537	0.0828738	0.0114395	0.0787371	-0.052365	-0.0523972	0.157545	0.109094	0.381212	0.0391614	-0.00383424	0.169957	-0.00182776	0.123836	0.0158978	0.138112	-0.0532624	-0.0835782	0.111195	-0.0743693	-0.00737701	0.161647	0.190074	0.0631136	0.0650376	0.0223631	-0.0498456	0.140694	0.0888982	0.085307	0.0743399	0.224489	0.0469686	0.11651	0.291217	0.0824812	0.17791	0.152607	0.175812	-0.00619633
1.32	0.0690656	-0.0335504	-0.0398212	0.0483176	0.06397	0.371971	0.176601	0.142794	0.0494847	0.134008	0.0489223	0.00134143	0.0790949	-0.0694211	-0.0619188	0.140384	0.0770777	0.351664	0.0367446	-0.0217026	0.112141	0.0174097	0.132084	-0.0143485	0.166939	-0.0532624	-0.0835782	0.0644185	-0.0517834	-0.00483804	0.137643	0.179619	0.0851783	0.0372237	0.00490569	-0.0452401	0.144821	0.0695667	0.10219	0.0952399	0.236464	0.0172094	0.15525	0.275002	0.131202	0.170095	0.149491	0.186132	-0.0201294
1.34	0.0538466	-0.0165205	-0.0222813	0.0110166	0.0485237	0.397829	0.18098	0.136857	0.0390736	0.134008	0.0296445	-0.00230438	0.0728691	-0.052365	-0.0484533	0.160947	0.107551	0.360319	0.0393504	-0.0217026	0.140043	0.0358782	0.116991	0.0246183	0.179057	-0.0532624	-0.0522113	0.0523229	-0.0517834	0.030424	0.0860474	0.224762	0.0676695	-0.00160592	0.0108098	-0.037378	0.12478	0.033262	0.10219	0.108968	0.231136	0.0172094	0.164179	0.322752	0.141938	0.177826	0.140275	0.18844	-0.0398337
1.36	0.0316316	-0.0505803	-0.017144	0.0212186	0.068427	0.40738	0.162509	0.106855	0.0294538	0.080671	0.0770062	0.00361092	0.0494019	-0.0353088	-0.0496084	0.149883	0.136821	0.362853	0.0684816	-0.0291039	0.133556	0.0159667	0.120712	0.0411461	0.15482	-0.0532624	-0.0522113	0.048521	-0.0517834	0.0497094	0.0893747	0.203852	0.0809734	-0.0253878	-0.0152524	-0.0492027	0.113916	0.0214418	0.120308	0.140776	0.213209	0.0172094	0.188779	0.294823	0.145351	0.167673	0.14224	0.179824	-0.0537668
1.38	0.0191052	-0.0676102	-0.017144	0.0158541	0.054333	0.409765	0.188274	0.106751	0.0196313	0.0585781	0.107803	0.00134143	0.0497774	-0.052365	-0.0983714	0.169973	0.168837	0.35636	0.0585086	-0.0210723	0.106141	-0.00467987	0.131277	0.0275847	0.0784293	-0.0532624	-0.0522113	0.0431445	-0.0517834	0.0576977	0.0615392	0.15079	0.0611595	-0.0217835	-0.0312355	-0.0647279	0.0678404	0.021965	0.107497	0.161086	0.213238	0.0172094	0.175065	0.258724	0.110846	0.162629	0.122679	0.15153	-0.0340625
1.4	0.0431559	-0.0676102	0.00766127	-0.0103274	0.0587818	0.356479	0.17831	0.0883253	0.0278423	0.0742001	0.1134	-0.0225769	0.0458962	-0.052365	-0.122514	0.130506	0.205142	0.345545	0.0656277	-0.0589767	0.103525	-0.0017176	0.11577	-0.0314923	0.0421615	-0.0532624	-0.0300316	0.0523229	-0.0743693	0.0711353	0.0340973	0.182155	0.0131724	-0.00400399	-0.0110775	-0.0660768	0.0607809	0.0127789	0.0818742	0.160781	0.191192	0.0172094	0.162402	0.202042	0.119093	0.152784	0.0877728	0.11643	-0.0439146
1.42	0.0481711	-0.0676102	0.0376038	0.0118969	0.0621146	0.345356	0.17927	0.0818443	0.0473757	0.0989733	0.100514	-0.0511385	0.0370167	-0.0182527	-0.106259	0.143418	0.211773	0.345545	0.0855463	-0.0756274	0.08895	0.0099658	0.102426	-0.0268132	0.0452554	-0.00630913	-0.00785193	0.0434683	-0.0743693	0.114386	0.0499329	0.196941	0.0396038	-0.0197219	-0.0169816	-0.0660768	0.0491477	0.0222892	0.0637563	0.137345	0.165791	-0.0125498	0.162402	0.215613	0.155749	0.138868	0.123842	0.113444	-0.0496859
1.44	0.0396579	-0.0576343	0.0376038	-0.00234565	0.0712189	0.348154	0.169306	0.0771227	0.0301624	0.101654	0.094852	-0.0683769	0.0327182	-0.00119657	-0.0872162	0.146008	0.207484	0.333306	0.127828	-0.0463419	0.0966402	0.0462211	0.0980465	-0.0213563	0.0442157	-0.00630913	-0.00785193	0.025612	-0.0743693	0.125683	0.0810958	0.207396	0.0610311	-0.0253691	-0.0196823	-0.0693334	0.0567777	0.00601755	0.133119	0.145107	0.12981	-0.0125498	0.132291	0.172068	0.16653	0.146334	0.106753	0.110143	-0.0465545
1.46	0.032807	-0.0576343	0.0127986	-0.0465111	0.0598632	0.289685	0.173433	0.0496129	0.0357636	0.0860316	0.0131869	-0.0826577	0.0142047	0.0158596	-0.112007	0.144471	0.223492	0.280331	0.128761	-0.0463419	0.059155	0.0843765	0.0614811	-0.00592513	0.037419	-0.00630913	-0.00785193	0.0431445	-0.0517834	0.0890502	0.079641	0.20919	0.059907	-0.0167743	-0.0297613	-0.0771954	0.0475737	0.037786	0.112803	0.173024	0.126342	-0.0125498	0.142937	0.197541	0.136644	0.129806	0.120914	0.121101	-0.0259007
1.48	0.00506169	-0.0576343	0.0127986	-0.0468432	0.0484887	0.295626	0.14354	0.0767565	0.0159406	0.0547876	-0.00306506	-0.0774306	0.024022	0.0158596	-0.0985418	0.115441	0.271516	0.238544	0.127894	-0.0284736	0.0368897	0.0702434	0.0446441	0.0258721	0.045102	-0.00630913	-0.00785193	0.0674698	-0.0517834	0.106195	0.0674321	0.222447	0.054342	-0.0303461	-0.0440152	-0.1119	0.0282754	0.018515	0.125615	0.152714	0.136818	0.0048827	0.157992	0.189458	0.120637	0.114467	0.106571	0.124798	-0.0415241
1.5	0.00723915	0.0104853	0.0127986	-0.0282992	0.0320904	0.306749	0.136246	0.062794	0.0275527	0.0547876	0.01397	-0.0749334	0.00192716	0.0499718	-0.0967377	0.0945048	0.234412	0.227729	0.1585	-0.0451242	0.00979306	0.0679846	0.0168792	0.0389745	0.0279635	-0.00630913	0.0013352	0.0761902	-0.0517834	0.118262	0.0605519	0.219645	0.0323922	-0.016104	-0.0540942	-0.1119	0.0172675	0.00323581	0.103425	0.152714	0.124422	-0.0248765	0.15084	0.180206	0.066136	0.094569	0.0959576	0.132512	-0.0496859
1.52	-0.0254981	0.0175393	-0.00474135	-0.0511724	0.034403	0.30238	0.144501	0.0726621	0.0205427	0.0300144	0.0349821	-0.0737083	-0.0263402	0.0329157	-0.0670179	0.11185	0.218404	0.22989	0.135261	-0.0451242	0.0304286	0.0483153	0.0232161	0.0576693	-0.018888	-0.00630913	0.0013352	0.0685866	-0.0743693	0.115723	0.0867237	0.210984	0.0266425	-0.0178546	-0.0472187	-0.123019	0.00129526	-0.000510593	0.121543	0.123462	0.116407	-0.0248765	0.12092	0.162125	0.0649299	0.0806736	0.0680347	0.114853	-0.0595381
1.54	-0.043213	0.000509424	-0.00987868	-0.0372441	0.0207392	0.295626	0.130409	0.0814088	0.049368	0.0768804	0.0213129	-0.0707507	-0.0271096	0.0158596	-0.0464837	0.113425	0.184845	0.238544	0.129542	-0.04914	0.00142109	0.04628	-0.00549973	0.0550217	-0.0481453	-0.00630913	-0.0300316	0.056357	-0.0743693	0.0818318	0.107024	0.158708	0.036794	-0.0421674	-0.0513936	-0.127624	-0.0229102	-0.0055277	0.169355	0.0910641	0.113208	-0.0248765	0.0904339	0.134677	0.0898151	0.0879715	0.0838772	0.0899968	-0.0595381
1.56	-0.0759736	0.000509424	-0.0222813	-0.0566897	0.0154088	0.295626	0.142083	0.0983239	0.0497776	0.114595	0.0205297	-0.0672561	-0.0537572	0.0158596	-0.043046	0.101115	0.198512	0.223771	0.11064	-0.0377229	-0.00737474	0.090217	-0.0147202	0.0465984	-0.0547887	-0.00630913	-0.0300316	0.0317391	-0.0743693	0.0533897	0.0972689	0.179619	0.0153157	-0.0358539	-0.0454894	-0.0961762	-0.0428436	0.00615543	0.185599	0.0477534	0.164276	-0.0248765	0.0551882	0.136166	0.083328	0.0844627	0.0759028	0.0907232	-0.0398337
1.58	-0.0809888	0.00592216	0.00252394	-0.0431658	0.0305223	0.294054	0.108063	0.110072	0.0627985	0.130217	0.00903785	-0.0415009	-0.0500719	0.0329157	0.0124054	0.146146	0.189134	0.227729	0.107463	-0.0469722	0.0287798	0.125509	0.012053	0.0130885	-0.0259222	-0.00630913	-0.0300316	0.00040214	-0.0517834	0.0467719	0.0635277	0.175288	0.0331418	-0.0142368	-0.0555684	-0.0929196	-0.0142075	0.0349426	0.202483	0.0346151	0.171391	-0.0248765	0.048386	0.157667	0.101487	0.0385234	0.0723632	0.0912388	-0.0537668
1.6	-0.105555	-0.00654459	-0.015016	-0.0258482	0.0450003	0.275364	0.1139	0.131781	0.0804214	0.0677293	0.0135113	-0.0331354	-0.0432035	0.0570367	0.0365476	0.162244	0.150487	0.171169	0.123326	-0.0176868	0.00856804	0.150653	0.00590082	0.0157361	0.00171151	-0.00630913	-0.0522113	-0.00877623	-0.0517834	0.0627485	0.069618	0.185743	0.0357806	-0.0264535	-0.0899803	-0.108644	-0.0213273	0.0244773	0.211861	0.00341781	0.152082	-0.0546357	0.0829062	0.160077	0.124603	0.0634216	0.112063	0.0796433	-0.0833233
1.62	-0.126107	-0.00654459	-0.0398212	-0.0538303	0.0331665	0.284915	0.0971379	0.132942	0.0419763	0.0521072	0.0250031	-0.015897	-0.0359566	0.0229245	0.0280108	0.134439	0.127849	0.185943	0.108879	0.000181576	0.021209	0.207281	0.0185611	0.0204152	-0.014843	-0.0532624	-0.0613985	0.00286148	-0.0517834	0.0652875	0.0674843	0.160502	-0.00426489	-0.0465948	-0.100059	-0.0950262	-0.0372074	0.0315635	0.250295	0.0304393	0.149534	-0.0546357	0.0847327	0.118021	0.106205	0.0605207	0.0828493	0.0563581	-0.103028
1.64	-0.126768	-0.0235745	-0.0646265	-0.062413	0.0546642	0.263427	0.0798792	0.152172	0.0549971	0.0833513	0.00616846	0.023807	-0.0297339	0.0229245	0.0247158	0.13601	0.175873	0.173704	0.0342614	-0.0324894	0.0165394	0.219957	0.0397534	-0.00312045	-0.058729	-0.0532624	-0.0613985	-0.0116935	-0.0517834	0.0333343	-0.00196508	0.136269	-0.0194922	-0.0578853	-0.0899803	-0.0950262	-0.0748085	0.0539753	0.188437	0.0731347	0.132741	-0.0546357	0.110434	0.155212	0.11677	0.0786295	0.0972322	0.0889975	-0.103028
1.66	-0.121752	-0.00654459	-0.0770291	-0.0347869	0.056644	0.242752	0.0490258	0.153016	0.0463765	0.0677293	0.0386724	0.0147533	-0.0336606	0.00586832	0.0332526	0.130498	0.169242	0.135502	0.0478537	-0.0158387	0.0099919	0.210657	0.0679387	-0.00343933	-0.0899122	-0.0532624	-0.0613985	-0.0651889	-0.0743693	0.025346	0.00377376	0.163303	-0.0317494	-0.053183	-0.0757265	-0.0616703	-0.0852711	0.0206178	0.214059	0.0773105	0.100054	-0.0248765	0.102906	0.111071	0.0856234	0.0595485	0.055734	0.0772166	-0.0833233
1.68	-0.0996825	0.000509424	-0.0770291	-0.0567988	0.0596726	0.244324	0.0290971	0.119245	0.0475775	0.0677293	0.0467983	0.017711	-0.0459418	0.0229245	0.044914	0.129076	0.11184	0.15893	0.0568096	-0.0238704	0.0304848	0.233383	0.0914666	-0.0261972	-0.057536	-0.0532624	-0.0522113	-0.0613871	-0.0743693	0.0115099	-0.0108783	0.171965	-0.00798377	-0.0194698	-0.0656474	-0.0380841	-0.0805597	0.0279639	0.214059	0.0738796	0.112338	-0.0546357	0.0847327	0.0994973	0.0723528	0.0407393	0.0239904	0.0618381	-0.0989467
1.7	-0.112109	-0.0327008	-0.0594892	-0.0382916	0.0598785	0.244324	0.0327274	0.109936	0.0449678	0.0989733	0.0515584	0.0208494	-0.0172628	0.00586832	0.0567902	0.150256	0.127849	0.179823	0.0507553	-0.0112356	0.0331008	0.235576	0.0953086	-0.0226567	-0.043947	-0.0532624	-0.0613985	-0.0613871	-0.0743693	0.0321659	-0.00254333	0.140599	0.00849612	-0.0253918	-0.0656474	-0.0405829	-0.0643162	0.0239386	0.188437	0.0947796	0.133588	-0.0546357	0.074087	0.0947459	0.11578	0.049847	0.0248181	0.0517468	-0.11457
1.72	-0.121137	-0.0210836	-0.0295466	-0.0190778	0.052047	0.244324	0.0385643	0.133364	0.0273449	0.123746	0.0456098	0.0380878	0.00839361	-0.0111878	0.0298591	0.137812	0.118471	0.171169	0.0529189	0.0319024	0.0157671	0.267153	0.10707	0.00956974	-0.00787237	-0.0532624	-0.0613985	-0.0300502	-0.0743693	0.0101393	-0.0218171	0.171965	-0.00417294	-0.022971	-0.0757265	-0.0156478	-0.0368454	0.0193653	0.133119	0.108968	0.129874	-0.0546357	0.0546221	0.121577	0.0779616	0.0577962	0.0387143	0.0662194	-0.0917345
1.74	-0.118741	0.00300029	-0.0419492	-0.00739929	0.0571142	0.306749	0.0327274	0.148837	-0.0157023	0.123746	0.038267	0.0523686	0.0106895	-0.0111878	0.00194333	0.0837846	0.125102	0.245038	0.0519017	0.0319024	0.0157671	0.262671	0.149153	0.00320037	0.020801	-0.0532624	-0.0613985	-0.00163051	-0.0743693	0.0374131	-0.0339496	0.188544	-0.00655217	-0.00416613	-0.0858055	-0.0235098	-0.0265869	0.0187749	0.0800003	0.108684	0.129211	-0.0546357	0.0851083	0.106531	0.0598023	0.0501104	0.035531	0.0636499	-0.0818823
1.76	-0.103377	0.0200302	-0.0295466	-0.0214803	0.0588941	0.381523	0.0110891	0.136085	-0.0661691	0.0768804	0.00715727	0.0600459	0.0109076	-0.0111878	-0.00594458	0.0528219	0.125102	0.268466	0.0382076	0.0467051	0.0490436	0.267153	0.143925	0.00320037	0.0404494	-0.00630913	-0.0613985	-0.0237891	-0.0743693	0.0261159	-0.0523253	0.16151	-0.0139606	0.000121931	-0.0858055	-0.039234	-0.00945469	-0.0108503	0.0362598	0.117341	0.128526	-0.0546357	0.0781467	0.0966536	0.0548015	0.0702516	0.0509242	0.046779	-0.0958154
1.78	-0.0836581	0.0300061	-0.017144	-0.0102187	0.0367477	0.335404	0.0242204	0.0767925	-0.0449373	0.0612584	-0.0564563	0.0408942	-0.0189598	-0.0182527	-0.0402572	0.0305744	0.102463	0.238918	0.019022	0.0593399	0.0229593	0.265728	0.0933492	0.0111431	0.0203453	0.0406441	-0.0613985	-0.00543232	-0.0743693	0.0500808	-0.014021	0.16151	-0.034696	0.0180046	-0.0656474	-0.0503526	0.00709764	-0.0198646	0.0212504	0.11242	0.110518	-0.0546357	0.0928264	0.0845761	0.0696703	0.102689	0.0404647	0.0532562	-0.0662588
1.8	-0.0671637	0.0129762	-0.017144	-0.0357281	0.0496094	0.365217	0.0242204	0.0837474	-0.0633515	0.0612584	-0.0530904	0.055175	-0.00407087	-0.052365	-0.0941193	0.00994762	0.102463	0.280704	0.0112089	0.0214354	0.0447184	0.267395	0.119659	0.0459823	-0.0315259	0.0875973	-0.0613985	0.00374606	-0.0743693	0.039952	-0.0156847	0.140599	-0.0291311	-0.011816	-0.0354104	-0.0156478	0.0408284	-0.0101467	0.026557	0.103173	0.112195	-0.0546357	0.0722605	0.0720907	0.0679286	0.0687657	0.0239418	0.0530667	-0.0367023
1.82	-0.0576434	0.0370601	0.0127986	-0.0123414	0.03018	0.365217	0.0341848	0.117307	-0.0797735	0.0456364	-0.0483304	0.0720572	0.00677018	-0.052365	-0.0537228	-0.00793716	0.125102	0.27205	0.0195544	0.036238	0.0282324	0.252958	0.114631	0.0211213	-0.00979827	0.0875973	-0.0613985	-5.57511e-05	-0.0517834	0.0228071	0.0112184	0.119689	-0.00848706	0.024318	-0.0312355	-0.0196621	0.036516	-0.0346111	0.00843913	0.104813	0.137813	-0.0546357	0.047045	0.088429	0.0919126	0.0587966	0.0173007	0.0743686	-0.016998
1.84	-0.0560261	0.061144	0.0624091	-0.0271891	0.0541874	0.381523	0.0414792	0.093789	-0.0749636	-0.00122968	-0.0388102	0.0575957	0.0188407	-0.052365	-0.0525676	-0.0153023	0.0864551	0.292943	0.00610843	0.0488728	0.0241885	0.278646	0.0680097	0.0301607	0.00424641	0.0875973	-0.0613985	-0.00923412	-0.042428	0.0228071	0.0681595	0.151054	0.000304447	0.0180046	-0.0513936	-0.0118	0.0382883	-0.0496869	0.046873	0.0830178	0.15231	-0.0546357	0.0432014	0.0564106	0.0666995	0.018181	0.0240661	0.0757346	-0.00306494
1.86	-0.0678922	0.0897911	0.0675464	-0.0464698	0.0507481	0.371971	0.0324752	0.105064	-0.0529405	-0.0168517	-0.0421761	0.063511	0.0119552	-0.0353088	-0.0525676	-0.00995685	0.0958324	0.27205	0.0110199	0.0488728	0.0220334	0.280279	0.0546183	0.0435603	0.0268604	0.0875973	-0.0613985	0.0144992	-0.0126635	0.0261159	0.0762856	0.130144	-0.0139037	0.00512168	-0.0496643	-0.0353862	0.0491645	-0.0550958	-0.0118769	0.0321004	0.172547	-0.0843949	0.0285217	0.0597406	0.0854124	0.0199753	0.0295078	0.0573661	-0.0102772
1.88	-0.0709034	0.0897911	0.0748117	-0.0276022	0.0876729	0.358051	0.00841911	0.138998	-0.0495394	0.0143923	-0.0524794	0.0774356	-0.0141129	-0.052365	-0.0822874	-0.0205857	0.0798243	0.257277	-0.00136988	0.0541064	0.0185889	0.254927	0.0404636	0.0239556	0.0265581	0.0875973	-0.0835782	-0.0130359	-0.0126635	0.0294248	0.104274	0.115358	-0.0480741	-0.0310123	-0.0597433	-0.0668345	0.0623099	-0.0643028	0.0190524	0.0213427	0.12841	-0.0843949	0.0459696	0.0499741	0.0866186	0.0341463	0.0688174	0.0538517	0.0151984
1.9	-0.0513527	0.0727612	0.079949	-0.0455066	0.0881277	0.328237	0.0183835	0.182243	-0.0413284	-0.00770053	-0.0517497	0.0772549	-0.0268285	-0.052365	-0.0794986	-0.0601753	0.11184	0.230264	-0.0167002	0.0414715	-0.00478205	0.275779	0.0425737	0.0433348	0.00630065	0.0875973	-0.0613985	-0.00543232	-0.0126635	0.0101393	0.0943098	0.121483	-0.080378	0.0048469	-0.0295062	-0.0614713	0.0439979	-0.0740509	0.0190524	0.00566883	0.124479	-0.0546357	0.0490876	0.0559636	0.110072	0.038116	0.0433712	0.0643888	0.0151984
1.92	-0.0326357	0.0781739	0.0748117	-0.0788475	0.0981062	0.299582	0.0200931	0.205564	-0.0591591	-0.0389446	-0.0680016	0.0796287	-0.039846	-0.052365	-0.0862314	-0.0552739	0.150487	0.204301	-0.0557453	-0.00383424	0.000854578	0.252284	0.0329546	0.0281588	-0.038625	0.0875973	-0.0613985	-0.0237891	0.0099224	0.0420925	0.0917658	0.0587514	-0.0762065	0.0326608	-0.00517333	-0.0536092	0.0354617	-0.0666533	0.026557	0.00236753	0.113297	-0.00309126	0.0593578	0.0527075	0.0969678	0.0330862	0.060005	0.04693	0.00534621
1.94	-0.0211114	0.0711199	0.113834	-0.0778382	0.11458	0.25626	0.0441491	0.17867	-0.0509481	-0.0858106	-0.074939	0.0683298	-0.0410116	-0.052365	-0.0561757	-0.0459983	0.150487	0.139087	-0.0522724	-0.0112356	0.0333067	0.268354	0.0220472	0.0244145	-0.0378876	0.0875973	-0.0613985	-0.0459476	0.0325083	0.0374131	0.111172	0.0587514	-0.0579725	0.0569736	0.0174303	-0.0411417	0.0251248	-0.0487133	0.064991	0.0589461	0.100776	-0.00309126	0.0678509	0.0548574	0.138918	0.0106597	0.0508789	0.0467267	-0.00450596
1.96	-0.0102474	0.10518	0.138639	-0.042221	0.124007	0.161224	0.0825491	0.164917	-0.0311251	-0.0389446	-0.0682073	0.0672531	-0.0387659	-0.0353088	-0.0840915	-0.0058806	0.102463	0.118194	-0.0360749	-0.04914	0.00278876	0.273077	0.0324851	0.0356472	-0.0544422	0.0600928	-0.0392188	-0.0275909	0.0325083	0.0454014	0.106609	0.0421717	-0.0381585	0.0499899	0.0307128	-0.0511104	0.0322088	-0.0713845	0.085307	0.0656575	0.0821035	0.0564272	0.0946529	0.0669849	0.117617	-0.0120752	0.0139204	0.0399746	0.00534621
1.98	0.0274501	0.10518	0.126236	-0.0501685	0.146662	0.219693	0.0881339	0.18206	-0.0441459	0.00792149	-0.0519553	0.0691663	-0.0241483	-0.0182527	-0.0890202	0.0170861	0.102463	0.156395	-0.00786996	-0.0703939	0.0350982	0.264448	0.0230249	0.0202161	-0.0681846	0.0406441	-0.0170391	-0.0522088	0.0099224	0.0374131	0.088032	0.0482962	-0.0192896	0.0373631	0.0380911	-0.0229186	0.0148741	-0.0801142	0.0928116	0.0526295	0.0660221	0.0564272	0.0994381	0.0650557	0.148709	-0.0408535	0.0345195	0.0459434	-0.00450596
2	0.0216012	0.112234	0.137444	-0.0239007	0.152501	0.191451	0.138453	0.198743	-0.027724	0.0547876	-0.0560509	0.0847515	-0.0255132	-0.0182527	-0.016115	0.0331495	0.118471	0.132967	0.026685	-0.0525255	-0.00999482	0.269555	0.00689482	-0.00909535	-0.0373036	-0.00630913	0.0143278	-0.0613871	0.0099224	0.00078047	0.0999377	0.0602807	-0.0310545	0.0497151	0.0449667	-0.062229	0.00274924	-0.124242	0.067189	0.0684583	0.0604143	0.0861864	0.138903	0.0775232	0.119475	-0.0298969	0.0320372	0.0114851	-0.0242103
2.02	0.0187635	0.10518	0.140767	0.00707066	0.131286	0.181899	0.139413	0.19162	-0.0243229	0.117276	-0.031673	0.072384	-0.0184341	-0.0182527	-0.0359774	0.0610322	0.102463	0.132967	0.056454	-0.0469722	-0.0132967	0.240699	-0.00860353	0.01008	-0.0282787	0.0406441	0.0143278	-0.0416879	0.0253297	-0.000759295	0.0835034	0.0602807	-0.0317463	0.029043	0.0390625	-0.062229	0.00382445	-0.114362	0.0596843	0.0414368	0.0253244	0.0861864	0.176541	0.0684507	0.0900985	0.00827264	0.0304953	0.00211259	-0.0242103
2.04	0.0306296	0.0810958	0.100236	0.0194646	0.124408	0.172347	0.14621	0.183678	0.0235341	0.117276	-0.039799	0.0690151	-0.0412457	-0.0353088	-0.0302294	0.0483878	0.134479	0.126848	0.0904376	-0.0722419	-0.0358432	0.200988	0.00744703	0.015694	-0.0332985	0.0406441	0.0143278	-0.0195294	0.0159743	-0.0120564	0.0403584	0.0480316	-0.0683192	0.0266222	0.0289835	-0.0825587	-0.0302101	-0.12906	0.046873	0.022177	0.0277478	0.0861864	0.174715	0.0684105	0.0821665	-0.0109658	-0.00905326	-0.0402964	-0.0102772
2.06	0.0334673	0.0586531	0.108696	0.0329428	0.127759	0.149288	0.121194	0.178871	-0.00449988	0.164142	-0.023547	0.0503753	-0.0261429	-0.0353088	-0.00959691	0.0647582	0.109094	0.141622	0.0741146	-0.0682261	-0.0541207	0.186715	0.00744703	0.0573084	-0.0101006	0.0406441	0.0305644	-0.0262484	-0.0291975	-0.0258926	-0.000486048	0.0541562	-0.0721499	0.0109043	0.0289835	-0.0982828	-0.0406899	-0.138496	0.0906136	0.0486086	0.0207859	0.0861864	0.170305	0.0606882	0.0803523	0.0155125	0.000580859	-0.0592759	-0.0201294
2.08	0.0322919	0.0657072	0.121099	0.0382583	0.11139	0.181899	0.192402	0.187863	-0.0101011	0.14852	0.00756266	0.0341812	0.00787536	-0.0182527	-0.00844175	0.0951388	0.0930858	0.171169	0.0969622	-0.0808609	-0.071855	0.196715	0.00407447	0.0621913	-0.0222193	0.0875973	0.0305644	-0.000348369	-0.0291975	-0.0385603	-0.0368655	0.0523623	-0.0636116	0.0384434	0.0189045	-0.0668345	-0.0764468	-0.142407	0.0393684	0.0505542	0.0053758	0.0861864	0.166811	0.0922285	0.0995019	0.0274364	0.00484621	-0.049561	-0.0439146
2.1	0.0344693	0.0486773	0.115962	0.0354422	0.125004	0.224062	0.186817	0.14525	-0.0229141	0.132898	-0.019398	0.0392608	0.00652644	-0.0353088	-0.00779287	0.129936	0.109094	0.194597	0.093935	-0.0629925	-0.0554884	0.175285	-8.29734e-06	0.057831	-0.0146897	0.0875973	0.00838473	-0.0225069	-0.0291975	-0.0225837	-0.0452948	0.068942	-0.0852006	0.00270086	0.00637989	-0.0668345	-0.0714802	-0.150727	0.026557	0.0603018	0.0304463	0.115946	0.16552	0.125498	0.0636694	0.00853205	0.0103149	-0.039031	-0.0340625
2.12	0.0266164	0.0316474	0.086019	0.034003	0.125987	0.201002	0.156109	0.10131	-0.0147032	0.14852	-0.0219807	0.0333924	-0.0113979	-0.0182527	0.00781256	0.105223	0.0544389	0.16505	0.108335	-0.057759	-0.0614062	0.188523	-0.0250936	0.00950603	0.00954786	0.0875973	0.00838473	-0.0141528	-0.0291975	-0.047717	-0.0400604	0.068942	-0.102571	-0.000111378	-0.00196985	-0.0746966	-0.0687316	-0.164884	0.0393684	0.0761306	0.0309904	0.0644011	0.173047	0.117134	0.0744058	0.00828274	0.00341662	-0.0281082	-0.0439146
2.14	0.026398	0.0387014	0.0748117	0.0209393	0.0705219	0.184696	0.110415	0.103347	-0.0345262	0.14852	-0.0415986	0.016154	-0.0341054	-0.0182527	-0.0317647	0.103113	0.0384308	0.150276	0.0752184	-0.0617748	-0.0821612	0.179927	-0.02588	0.00950603	0.00495873	0.0875973	0.0305644	-0.0141528	-0.0517834	-0.0884283	-0.0496133	0.0898524	-0.119989	-0.0322134	-0.0354104	-0.0793021	-0.0696896	-0.184975	0.0521797	0.0485191	0.0661004	0.0644011	0.153583	0.087976	0.0153094	0.0276662	0.00332265	-0.0363288	-0.0537668
2.16	0.0155339	0.0370601	0.0500065	-0.016965	0.0828106	0.168391	0.0798792	0.111637	-0.0379273	0.117276	-0.0449645	0.00536774	-0.0384939	-0.052365	-0.0329199	0.0976585	0.0224227	0.120729	0.0870368	-0.0617748	-0.0495897	0.160719	-0.0508718	-0.00437422	0.0394098	0.0406441	0.0235149	-0.0141528	-0.0517834	-0.0771312	-0.079617	0.106432	-0.085943	0.000284067	-0.0656474	-0.0557159	-0.0885869	-0.162187	0.0340617	0.0547955	0.0462006	0.0048827	0.127532	0.0987011	0.0344144	0.080393	0.041351	-0.033431	-0.0340625
2.18	-0.0294112	0.0385894	0.0376038	-0.0271581	0.0672945	0.126228	0.0713722	0.122822	-0.0435285	0.0925024	-0.0334726	0.032348	-0.045992	-0.0864772	-0.0155104	0.0713735	0.0224227	0.0973006	0.0713832	-0.0312717	-0.0406513	0.142023	-0.0326466	0.00996028	0.0470928	0.0406441	0.0013352	-0.00543232	-0.0517834	-0.0825805	-0.0632769	0.0750666	-0.109995	0.00659749	-0.0496643	-0.0628202	-0.0933885	-0.166117	0.0287551	0.0125352	0.0698948	0.0048827	0.141295	0.0919341	0.0207517	0.078813	0.0412846	-0.0247648	-0.0537668
2.2	-0.0528016	0.042224	0.0572717	-0.0137657	0.0841059	0.115105	0.0400218	0.0787181	-0.0531483	0.0947874	-0.0287125	0.00516275	-0.0680869	-0.0864772	-0.0294101	0.0755108	0.0318	0.0738726	0.0226614	-0.04914	-0.040108	0.121585	-0.030847	0.0194803	0.0234392	0.0406441	-0.0170391	0.00374606	-0.0517834	-0.0531663	-0.0927761	0.0811911	-0.0892437	0.0238099	-0.0799013	-0.0474616	-0.0925838	-0.114016	0.0543777	0.0509043	0.0912123	-0.0248765	0.113552	0.0645148	0.0174382	0.0918665	0.039241	0.00163514	-0.0537668
2.22	-0.0590373	0.0385123	0.0200639	-0.0529477	0.0994682	0.147716	0.0358944	0.0915784	-0.0285154	0.0479213	-0.0645823	0.0213568	-0.0827044	-0.0694211	-0.0737506	0.0753125	0.0478081	0.10342	-0.0188992	-0.0617748	-0.047517	0.143785	-0.047323	0.00140156	0.0184194	-0.00630913	-0.0170391	-0.0130359	-0.0743693	-0.0749907	-0.0700641	0.0674128	-0.0980352	0.0298486	-0.0858055	-0.0453549	-0.0982745	-0.117156	0.067189	0.073595	0.0961351	-0.0248765	0.0816147	0.0717923	0.0606937	0.0845686	0.0592018	0.00136691	-0.0537668
2.24	-0.0510109	0.0385123	0.0200639	-0.0723744	0.104013	0.0987992	0.0417314	0.107774	-0.0543492	0.0479213	-0.0727083	0.00707602	-0.0597458	-0.0353088	-0.0725955	0.0658195	0.0318	0.0947658	-0.0304809	-0.0617748	-0.0169991	0.148925	-0.0663089	-0.0198054	0.0244788	-0.00630913	-0.0170391	-0.0184125	-0.0743693	-0.08044	-0.088329	0.0411641	-0.075957	0.0148009	-0.0799013	-0.0610791	-0.0751268	-0.11239	0.0618824	0.101382	0.095808	-0.0248765	0.0302127	0.077902	0.06217	0.13201	0.0549606	-0.00244766	-0.0734711
2.26	-0.0550241	0.0555422	0.0200639	-0.0856786	0.124503	0.115105	0.0616601	0.0900356	-0.0517395	0.0322993	-0.0911376	0.0142164	-0.0873809	-0.00119657	-0.0765394	0.0460021	0.0478081	0.0799921	0.00379841	-0.0744097	-0.0062691	0.119637	-0.0699017	-0.0645479	0.0133997	-0.00630913	-0.0613985	-0.0275909	-0.0743693	-0.0738223	-0.0230872	0.0245844	-0.0749608	0.0185581	-0.0799013	-0.0768032	-0.0843774	-0.11609	0.0362598	0.0947602	0.114967	-0.0248765	0.0665594	0.0744711	0.0717448	0.109929	0.0464728	0.0438937	-0.077552
2.28	-0.0687259	0.0214824	0.0273292	-0.0856786	0.102165	0.0824936	0.0118383	0.0883481	-0.0693624	0.0322993	-0.103818	0.0239825	-0.0793977	-0.0182527	-0.0637228	0.0489095	0.0638162	0.0738726	-0.0261207	-0.0617748	-0.0062691	0.0947171	-0.0543561	-0.0709397	0.0142859	-0.0532624	-0.0613985	-0.0605026	-0.0743693	-0.0603847	-0.0237242	0.05595	-0.0841346	-0.00172258	-0.0597433	-0.0545659	-0.0817888	-0.091656	0.0490711	0.135665	0.159085	-0.0248765	0.0652678	0.0657585	0.0682879	0.0964427	0.0359801	0.0256392	-0.0595381
2.3	-0.0400568	0.0214824	0.0448691	-0.0838009	0.105977	0.0920452	0.0103809	0.126281	-0.0659613	0.0791654	-0.0760742	0.0307667	-0.0540488	-0.00119657	-0.0530461	0.028857	0.0755349	0.0911811	-0.00776321	-0.0744097	0.0150291	0.0934029	-0.056405	-0.0820106	0.00379077	-0.0532624	-0.0613985	-0.0705655	-0.0743693	-0.0557053	-0.029463	0.0531485	-0.0662748	-0.0352199	-0.0597433	-0.0445972	-0.0898688	-0.0641944	0.0618824	0.145217	0.120008	-0.0843949	0.070969	0.063092	0.100978	0.10557	0.0838628	0.0133	-0.0693902
2.32	-0.0464562	0.03517	0.0923516	-0.0737115	0.135842	0.0757396	0.0602026	0.117061	-0.0789821	0.080671	-0.0365518	0.0391322	-0.030387	-0.0182527	-0.0165935	0.0993348	0.11184	0.0764074	0.0156558	-0.0996793	0.014062	0.0688669	-0.0536749	-0.0712586	0.0269887	-0.0532624	-0.0613985	-0.0942988	-0.0969552	-0.0465486	-0.0345649	0.0811911	-0.0594239	-0.0401969	-0.0496643	-0.053217	-0.0954956	-0.050917	0.0456383	0.151468	0.118452	-0.0843949	0.0583062	0.0796919	0.098683	0.122837	0.06438	0.0244212	-0.0693902
2.34	-0.0544826	0.0315354	0.0551438	-0.075724	0.179795	0.0594339	0.0475684	0.130938	-0.0707712	0.107729	-0.0365518	0.0699632	0.00853813	-0.0182527	-0.000339187	0.121452	0.131628	0.0616337	0.0392839	-0.0870445	-0.00890834	0.0342149	-0.0662552	-0.0718746	0.0154539	-0.0532624	-0.0835782	-0.0851204	-0.0969552	0.00820105	-0.0343216	0.0574792	-0.0723289	-0.0361649	-0.0597433	-0.044205	-0.0954768	-0.042827	0.0584496	0.169833	0.0818493	-0.0843949	0.0551882	0.0874334	0.113867	0.100044	0.0650571	0.0218472	-0.0299816
2.36	-0.053932	-0.00654459	0.0675464	-0.0566228	0.1604	0.115105	0.0716244	0.191271	-0.0591591	0.107729	-0.00622529	0.0995692	0.0323936	-0.0182527	0.00918237	0.151122	0.154266	0.0973006	0.0309385	-0.0617748	-0.0317169	0.0692989	-0.0523363	-0.0846582	0.01236	-0.0532624	-0.0613985	-0.0730248	-0.0969552	0.0128805	-0.0274235	0.043701	-0.0853254	-0.0847904	-0.0639182	-0.0735466	-0.100305	-0.0368769	0.0806395	0.162816	0.0844409	-0.0843949	0.0381158	0.0692659	0.0885991	0.0488595	0.0399368	0.036762	-0.0398337
2.38	-0.0239401	-0.0165205	0.097489	-0.0649949	0.149645	0.152085	0.0490258	0.195204	-0.075581	0.0921071	-0.0191114	0.0920726	0.0606204	-0.00119657	-0.000339187	0.14063	0.202291	0.105955	0.00371178	-0.0975115	-0.051786	0.0554406	-0.0504786	-0.0826267	0.0193057	-0.0532624	-0.0613985	-0.0484069	-0.0969552	0.00489219	-0.0191229	0.106432	-0.0776579	-0.118643	-0.0867769	-0.0839076	-0.0973233	-0.0400228	0.0934508	0.15923	0.081031	-0.0546357	0.0124148	0.0771422	0.114519	0.0481591	0.0732616	0.0294533	-0.0398337
2.4	-0.0114138	-0.0235745	0.0778211	-0.0906843	0.113054	0.158839	0.0232601	0.21725	-0.115227	0.0322993	-0.0272373	0.0807494	0.09106	0.0329157	0.00918237	0.141381	0.218299	0.0825269	0.0102119	-0.0975115	-0.0253944	0.0278955	-0.0569455	-0.058475	0.0193057	-0.0532624	-0.0613985	-0.0454897	-0.0969552	-0.0110844	0.0142081	0.103631	-0.079548	-0.152045	-0.092681	-0.105387	-0.0955755	-0.051513	0.0806395	0.127137	0.0504406	-0.0546357	0.00929678	0.0756674	0.140439	0.0568535	0.097469	0.00908899	-0.0299816
2.42	-0.00235439	-0.0335504	0.0530158	-0.115801	0.1016	0.175145	0.0232601	0.195171	-0.111826	0.0322993	-0.0238714	0.0631548	0.0843387	0.0158596	0.0382533	0.106369	0.198001	0.112074	0.00457894	-0.0975115	-0.0680099	0.0227878	-0.035424	-0.0254194	-0.0145408	-0.0532624	-0.0392188	-0.0363113	-0.0969552	0.000212759	-0.0100567	0.12021	-0.057844	-0.170044	-0.105964	-0.125717	-0.0906136	-0.0674971	0.0934508	0.122106	0.0491828	-0.0546357	-0.00374149	0.0683043	0.107411	0.0429581	0.0824144	-0.0142911	-0.0299816
2.44	-0.00992063	-0.0505803	0.0530158	-0.125857	0.118314	0.234772	0.000661476	0.171775	-0.128248	0.0700142	-0.0191114	0.0661124	0.0728146	-0.0182527	0.0556628	0.103814	0.198001	0.130433	0.00921546	-0.0848767	-0.0891888	0.0337023	-0.0374728	-0.0344587	0.0247811	-0.0532624	-0.0392188	-0.0174967	-0.0969552	0.000212759	-0.0105612	0.134996	-0.0488907	-0.146263	-0.0899803	-0.117855	-0.0944871	-0.0620151	0.104064	0.121056	0.068726	-0.0546357	0.0432509	0.0755343	0.106421	0.031014	0.0981041	-0.0047102	-0.0143581
2.46	-0.00306973	-0.0676102	0.0705558	-0.121424	0.108662	0.231975	0.00382852	0.18266	-0.109216	0.0715198	-0.0141506	0.0715203	0.0981966	-0.052365	0.0170703	0.110038	0.227676	0.151326	0.00805189	-0.0722419	-0.0864301	0.0565575	-0.0467278	-0.0307145	0.00881053	-0.0532624	-0.0392188	-0.00117262	-0.0743693	-0.00777553	-0.0256274	0.158708	-0.027356	-0.130409	-0.0941552	-0.0956174	-0.105635	-0.05223	0.0825133	0.118826	0.0570561	-0.0546357	0.0162584	0.0837127	0.0618323	0.0365021	0.111335	-0.013425	0.0349027
2.48	0.0509045	-0.0676102	0.0902237	-0.0991166	0.0972981	0.227606	0.0106258	0.198607	-0.0927943	0.045241	-0.0371344	0.0328607	0.0990774	-0.052365	0.00639357	0.0659199	0.246536	0.127898	0.0240402	-0.0774754	-0.079002	0.0937061	-0.0720333	-0.038203	0.00734027	-0.0532624	-0.0300316	0.0171841	-0.0743693	-0.012455	-0.00685802	0.112557	-0.0193031	-0.0945501	-0.114313	-0.12246	-0.108841	-0.064547	0.0568907	0.0763957	0.0101429	-0.0546357	0.0406678	0.0949988	0.071407	0.0374896	0.104307	-0.00119618	-0.00137457
2.5	0.0180016	-0.0505803	0.0654185	-0.0702737	0.100875	0.215669	0.0205902	0.176653	-0.092003	0.0387702	-0.0804289	0.019805	0.0931623	-0.052365	-0.0205375	0.0416252	0.195765	0.141248	0.0232121	-0.0722419	-0.0645695	0.0966499	-0.0624754	-0.0224529	0.00128088	-0.0532624	-0.0300316	0.048521	-0.0743693	-0.0145954	-0.0105612	0.118681	-0.0338795	-0.0973623	-0.124392	-0.130322	-0.104579	-0.0915282	0.0709367	0.0719145	0.000201964	-0.0546357	0.0557231	0.0756883	0.0261661	0.0368355	0.0644398	-0.0160089	-0.00137457
2.52	0.0646824	-0.0676102	0.0303386	-0.0792888	0.0714132	0.286074	0.000164375	0.170699	-0.092003	0.0429561	-0.0667597	0.0363552	0.077752	-0.052365	-0.05913	0.0310531	0.182504	0.191688	0.0113547	-0.0343374	-0.0506803	0.0801479	-0.0592436	-0.0102854	0.00186487	-0.0532624	-0.0229821	0.0727122	-0.0743693	-0.0171344	0.00373939	0.077868	-0.0185139	-0.108653	-0.130296	-0.125717	-0.0980233	-0.0773716	0.0656301	0.0326501	0.00187354	-0.0248765	0.0510736	0.083799	0.0370245	0.0293961	0.0820519	-0.0153801	-0.0112267
2.54	0.0625049	-0.0846401	0.0427412	-0.0871227	0.0672844	0.344543	0.00600135	0.174588	-0.0954041	0.0521072	-0.0249412	-0.0207679	0.0513592	-0.0182527	-0.0725955	0.0105324	0.184845	0.236009	0.00165725	-0.0417387	0.0110414	0.073378	-0.0576352	0.000785538	0.0190034	-0.0532624	-0.0170391	0.0948708	-0.0743693	-0.0490876	0.0202081	0.0987784	-0.0170619	-0.0718485	-0.101789	-0.138184	-0.11268	-0.061884	0.0359356	-0.00525868	0.0143144	-0.0248765	0.0934364	0.0754893	0.0021822	0.0427368	0.0854222	0.0170704	-0.0407832
2.56	0.0481428	-0.0846401	0.0394179	-0.0924048	0.0663698	0.305177	-0.0180547	0.145165	-0.111826	0.0429561	-0.0723029	-0.0380064	0.0145097	-0.00119657	-0.0698067	-0.0398551	0.175468	0.206462	0.0347737	-0.0596071	0.0258977	0.0547012	-0.0656782	0.0232245	0.0104341	-0.00630913	-0.0392188	0.0635339	-0.0743693	-0.0697436	0.0111419	0.0883232	-0.0338691	-0.0594965	-0.0917096	-0.114598	-0.115353	-0.0622234	0.030629	-0.0341856	0.000601504	0.0048827	0.0916099	0.0964198	0.00317247	0.0519019	0.142075	0.0353624	-0.0407832
2.58	0.020079	-0.0846401	0.0342806	-0.0751056	0.0692071	0.322296	-0.0139273	0.158444	-0.092003	0.0479213	-0.0154211	-0.0380064	-0.0029295	-0.00119657	-0.0832722	-0.0434285	0.168837	0.233849	0.0746859	-0.0596071	0.0123911	0.0757982	-0.0437302	0.0243212	0.0139836	-0.00630913	-0.0392188	0.0447192	-0.0743693	-0.074423	-0.0122249	0.0750666	-0.0411727	-0.0169096	-0.0715516	-0.109993	-0.102839	-0.0657402	-0.00249834	-0.0244782	0.0213478	0.0048827	0.107527	0.110801	0.00662937	0.0464796	0.150932	0.0395399	-0.0210789
2.6	0.0184167	-0.0746642	0.0642231	-0.0774435	0.0762101	0.317114	-0.0197643	0.158249	-0.0789821	0.0635434	0.00161403	-0.0360931	-0.00195911	-0.0182527	-0.130402	-0.0053127	0.136821	0.27817	0.088849	-0.0343374	0.00647332	0.106624	-0.0460134	-0.0187087	0.0269887	-0.00630913	-0.0392188	0.0500958	-0.0743693	-0.0824113	-0.0151586	0.0987784	-0.0477875	0.0236518	-0.0757265	-0.106736	-0.117125	-0.0651039	0.0231243	-0.00357821	-0.00372048	0.0346419	0.145541	0.0951743	-0.0140196	0.0254699	0.110938	0.0262623	-0.0340625
2.62	0.026443	-0.0916941	0.0845098	-0.0375729	0.0957632	0.276177	-0.0256013	0.144443	-0.0954041	0.0791654	0.0131059	0.000653268	-0.00891812	-0.0182527	-0.134345	0.0277149	0.157118	0.226305	0.080997	-0.0469722	0.0556926	0.108257	-0.0400547	-0.0271321	0.0330481	-0.00630913	-0.0451618	0.0471786	-0.0517834	-0.0903996	-0.0223	0.115358	-0.0581751	0.0396445	-0.0614726	-0.109993	-0.125606	-0.03658	0.064991	-0.00268285	-0.00644077	0.0346419	0.16022	0.133417	0.00629161	0.0391971	0.107238	0.0363248	-0.0439146
2.64	0.0439846	-0.0916941	0.0969124	-0.0156924	0.0554651	0.2873	-0.0265616	0.140775	-0.0927943	0.0818457	0.0386724	-0.00457386	-0.0361746	-0.0182527	-0.145671	0.0729428	0.17038	0.211532	0.0618979	-0.0596071	0.0787823	0.125206	-0.0020862	0.0123154	0.0145676	-0.00630913	-0.0451618	0.0196435	-0.0517834	-0.0664347	-0.00915864	0.0883232	-0.0429477	0.0634264	-0.0774557	-0.0975251	-0.130786	-0.00312215	0.0415664	0.00149299	-0.0184656	0.0767278	0.154709	0.123001	0.0210385	0.0547188	0.0805644	0.0183885	-0.0578477
2.66	0.0393112	-0.0335504	0.139258	-0.0265641	0.0573695	0.305177	-0.0297287	0.124016	-0.0961954	0.0662237	0.0224204	-0.00230438	-0.0254029	-0.0182527	-0.152404	0.0584131	0.14111	0.226305	0.0610308	-0.0596071	0.0970599	0.111648	0.0114578	0.0484728	0.0231369	-0.00630913	-0.0451618	0.0142669	-0.0743693	-0.0777319	-0.0284324	0.0674128	-0.0259787	0.0546921	-0.0683481	-0.0942685	-0.111298	-0.0219495	0.0596843	-0.0100051	-0.00455884	0.0767278	0.141356	0.173597	0.0250045	0.0662301	0.047074	0.00964272	-0.0874042
2.68	0.0257828	-0.0335504	0.184926	-0.0281654	0.0768989	0.319911	-0.0165973	0.0952084	-0.0935857	0.0662237	0.052747	-0.0165852	-0.0206565	-0.00119657	-0.127613	0.101672	0.125102	0.270626	0.0451291	-0.0469722	0.077272	0.0672636	0.054953	0.0579928	0.0362953	-0.00630913	-0.0522113	-0.01707	-0.0743693	-0.0697436	-0.0696705	0.0839925	-0.0108798	0.0258166	-0.0641732	-0.0942685	-0.112873	-0.0156991	0.085307	-0.0450937	0.00838138	0.0767278	0.144664	0.184312	0.0182341	0.0409453	0.0411994	0.0193555	-0.0833233
2.7	0.0447732	-0.00946646	0.209731	-0.0573895	0.0656435	0.297903	0.0300574	0.0935375	-0.0853747	0.0506016	0.073759	-0.00230438	-0.0140627	-0.0182527	-0.126458	0.113734	0.109094	0.266668	0.0341388	-0.0469722	0.0564347	0.084311	0.0850632	0.0371048	0.050924	-0.00630913	-0.0522113	-0.0475224	-0.0743693	-0.0716819	-0.0841035	0.0587514	0.0272423	0.0328002	-0.0599984	-0.121111	-0.11637	-0.0322364	0.0724957	-0.0392776	0.00748682	0.106487	0.13095	0.17712	0.020386	0.0391355	0.0336964	0.038407	-0.0734711
2.72	0.0185451	-0.00946646	0.218811	-0.0390894	0.0858746	0.270995	0.0300574	0.102941	-0.0715625	0.0883165	0.0507753	0.0220745	-0.0325996	-0.0111878	-0.112007	0.101408	0.125102	0.247198	0.0353652	-0.0774754	0.0250924	0.0881523	0.0621713	0.0305512	0.0328991	-0.00630913	-0.0613985	-0.0643044	-0.0743693	-0.0876584	-0.0673915	0.0587514	0.0349097	0.0400586	-0.0641732	-0.107494	-0.104813	-0.0616387	0.11093	-0.0270346	0.00821666	0.0767278	0.138527	0.172266	0.0129631	0.0672134	0.0305025	0.0532937	-0.0537668
2.74	-0.00702282	-0.00946646	0.232409	-0.0352505	0.087329	0.240768	0.0383122	0.130781	-0.0375177	0.0833513	0.0238146	0.0565513	-0.000560008	-0.0453001	-0.0945978	0.101933	0.11184	0.232425	0.0532379	-0.0774754	0.012372	0.0818144	0.110451	0.026807	0.0122111	-0.00630913	-0.0835782	-0.097216	-0.0743693	-0.0782996	-0.0713558	0.0421717	0.0444103	0.0306542	-0.0885061	-0.0892708	-0.0883128	-0.0774511	0.136552	-0.0137414	-0.0118108	0.136246	0.0926359	0.20711	0.0474676	0.0897654	0.0500301	0.0283263	-0.0595381
2.76	-0.00580237	0.00756344	0.234537	-0.015787	0.10112	0.273379	0.11486	0.103379	-0.0329156	0.0989733	0.0353065	0.0481858	0.0544559	-0.0453001	-0.114796	0.133143	0.0892016	0.261972	0.0503608	-0.0596071	0.0190127	0.0734118	0.127308	0.0314861	0.0193101	-0.0532624	-0.0835782	-0.0813186	-0.0743693	-0.0862879	-0.0488871	0.0612883	0.0680475	0.0520153	-0.0985852	-0.104995	-0.0701937	-0.0691505	0.162175	0.00462301	0.0107846	0.118814	0.0851083	0.202256	0.0344359	0.0854679	0.0136427	0.0232953	-0.0496859
2.78	0.0122544	0.0245933	0.242997	-0.0093115	0.0778942	0.345356	0.110733	0.118133	-0.0385168	0.0677293	-0.00537681	0.0403573	0.0574277	-0.0623562	-0.064878	0.155416	0.121218	0.312413	0.0227951	-0.0291039	0.0142006	0.0781672	0.109144	0.0450475	0.0178399	-0.0532624	-0.0835782	-0.0813186	-0.0743693	-0.0749907	-0.00650763	0.0526269	0.081554	0.0580539	-0.118743	-0.0971329	-0.0729365	-0.0574609	0.167481	0.0194016	-0.0246875	0.0890545	0.0594073	0.196169	0.0327931	0.0867229	-0.0116468	0.0222326	-0.0398337
2.8	-0.0179869	0.00756344	0.226652	-0.0195992	0.12393	0.363808	0.160554	0.107104	-0.0201026	0.0833513	-0.00636562	0.0671568	0.00913732	-0.028244	-0.0295805	0.120621	0.137226	0.301598	-0.00297731	-0.0417387	0.0264409	0.0852565	0.067803	0.0403683	0.0203497	-0.0532624	-0.0835782	-0.0958736	-0.0743693	-0.0463464	0.0136643	0.0141292	0.0940279	0.0606141	-0.111868	-0.0892708	-0.0524957	-0.0300697	0.167481	0.0141754	0.039769	0.0592953	0.0107478	0.208971	0.0395635	0.122302	-0.0296724	0.0212845	-0.0160485
2.82	-0.0482283	0.0146175	0.21425	-0.0207103	0.108987	0.389666	0.174646	0.0822693	0.0101316	0.0677293	-0.0341094	0.0792967	0.0207116	-0.028244	-0.0699771	0.104758	0.137226	0.310252	0.00392092	-0.0164691	0.016678	0.0945382	0.0707791	0.0706146	0.0308449	-0.0532624	-0.0835782	-0.0996754	-0.0743693	-0.0303698	0.0271992	0.00699705	0.129085	0.0553811	-0.105964	-0.0499604	-0.0451547	-0.0413	0.15467	0.0177613	0.0478938	0.0592953	0.0270946	0.201179	0.0149486	0.117331	-0.00520166	0.0394682	-0.0259007
2.84	-0.066285	0.0486773	0.226652	-0.026583	0.138134	0.390555	0.195072	0.07347	-0.00409025	0.0677293	-0.043424	0.0679736	0.03214	-0.028244	-0.10643	0.0606511	0.137226	0.286824	0.0265349	-0.00383424	0.0158535	0.0582534	0.0495273	0.0465564	0.0419241	-0.0532624	-0.0835782	-0.103477	-0.042428	-0.0383581	0.0340973	0.0322381	0.115684	0.0203087	-0.110138	-0.0570648	-0.0575695	-0.0395063	0.159977	-0.0189675	0.0672062	0.0172094	0.0333307	0.210611	0.0200038	0.101606	0.022282	0.0479423	-0.0259007
2.86	-0.0572566	0.0216715	0.191573	-0.00517389	0.118247	0.351189	0.234114	0.0638795	-0.00189013	0.103939	-0.043424	0.0834795	0.0144497	-0.028244	-0.0699771	0.0731296	0.18525	0.257277	0.0453382	-0.00600204	-0.00999482	0.0546357	0.0526366	0.00400711	0.0237459	-0.0532624	-0.0835782	-0.0918395	-0.042428	-0.027061	0.0536322	0.0426933	0.101327	0.0148009	-0.110138	-0.0781521	-0.0634831	-0.0230665	0.180293	-0.000603107	0.075377	0.0172094	0.0546221	0.179284	0.0285883	0.107112	0.032705	0.025664	-0.0398337
2.88	-0.0809888	0.0216715	0.124422	-0.0262542	0.093845	0.32015	0.215961	0.0687974	-0.0299241	0.0883165	-0.047925	0.101074	-0.00187457	-0.0453001	-0.0850762	0.0329836	0.217266	0.219075	0.0530012	-0.0186369	0.0146052	0.0451271	0.0575123	0.0117927	0.014137	-0.00630913	-0.0835782	-0.0506719	-0.042428	-0.0463464	0.0549023	0.0707359	0.0838925	0.0294344	-0.110138	-0.0702901	-0.0499159	-0.0199261	0.200609	0.0197069	0.0818064	0.0469686	0.0432509	0.170156	0.0319018	0.104173	0.0268949	0.0328054	-0.0595381
2.9	-0.11123	-0.0194423	0.0944796	-0.049736	0.0916248	0.276415	0.189235	0.070272	-0.0415362	0.0883165	-0.0560509	0.109796	0.00323322	-0.0453001	-0.0514124	0.0339047	0.271921	0.1661	0.0305994	-0.0260382	0.0364659	0.0187828	0.067601	0.0181845	-0.0180858	-0.00630913	-0.0613985	-0.036117	-0.042428	-0.0404986	0.0889811	0.102101	0.0818073	0.0389742	-0.100059	-0.0570648	-0.0360744	-0.017346	0.193104	0.0179773	0.0771969	0.0172094	0.0594073	0.152649	0.0201751	0.123966	0.0512174	0.0482483	-0.045605
2.92	-0.138634	-0.0194423	0.0572717	-0.110485	0.0244438	0.23705	0.169306	0.0310533	-0.055758	0.0364852	-0.0837948	0.0697825	-0.0256234	-0.0623562	-0.086061	-0.0422727	0.239905	0.130433	-0.0150915	-0.0260382	0.0103363	-0.0282528	0.0257259	-0.0232261	-0.0534026	-0.00630913	-0.0613985	-0.0544737	-0.042428	-0.0484869	0.0271992	0.0811911	0.0352544	0.023121	-0.110138	-0.0818009	-0.0681136	-0.0502437	0.149363	-0.0268187	0.00494003	0.0172094	0.0186509	0.0861507	-0.0220901	0.0655675	-0.0154199	-0.00187788	-0.0595381
2.94	-0.153338	-0.0194423	0.0273292	-0.16844	-0.0315718	0.197685	0.141123	-0.0593812	-0.0954041	0.00524118	-0.105995	0.0502746	-0.0728834	-0.0623562	-0.122514	-0.109544	0.223897	0.100885	-0.0639596	-0.038673	-0.0322793	-0.0729554	-0.0409357	-0.061258	-0.0897589	-0.00630913	-0.0613985	-0.0674539	-0.042428	-0.0884283	-0.0342107	0.0602807	-0.00708991	-0.0388016	-0.120217	-0.116506	-0.104514	-0.0794252	0.0981183	-0.0686187	-0.0455663	-0.0248765	-0.0189873	-0.00315198	-0.0722872	0.014467	-0.0887137	-0.0447063	-0.0693902
2.96	-0.17389	-0.0264964	-0.00987868	-0.253426	-0.122424	0.148768	0.0604476	-0.102798	-0.123438	-0.0168517	-0.125613	0.0157977	-0.125097	-0.0794124	-0.142712	-0.1679	0.223897	0.0565642	-0.103635	-0.0565413	-0.0721362	-0.137217	-0.109411	-0.114424	-0.146803	-0.00630913	-0.0613985	-0.104167	-0.042428	-0.104405	-0.118333	0.0289151	-0.0645368	-0.112154	-0.120217	-0.124368	-0.160855	-0.12804	0.0618824	-0.104297	-0.100206	-0.0546357	-0.0371607	-0.0684454	-0.0954028	-0.0199213	-0.142492	-0.105316	-0.0989467
2.98	-0.210982	-0.0435263	-0.0398212	-0.304875	-0.184689	0.0773111	0.0205902	-0.189404	-0.146662	-0.0168517	-0.147814	0.000472555	-0.18281	-0.0794124	-0.198208	-0.238268	0.159865	-0.0122348	-0.14393	-0.0870445	-0.113927	-0.220285	-0.171816	-0.155422	-0.185669	-0.00630913	-0.0613985	-0.122524	-0.042428	-0.134218	-0.181517	-0.00577356	-0.116037	-0.168569	-0.120217	-0.143349	-0.185351	-0.170374	0.0362598	-0.153269	-0.151522	-0.0546357	-0.0703893	-0.139893	-0.144394	-0.0592233	-0.19117	-0.181716	-0.128503
3	-0.21382	-0.0435263	-0.0770291	-0.358595	-0.26355	0.0216401	-0.0256013	-0.241813	-0.191118	-0.0480957	-0.187049	-0.0571581	-0.207981	-0.12059	-0.265535	-0.298872	0.143857	-0.0713296	-0.176029	-0.0996793	-0.15751	-0.297559	-0.221135	-0.168206	-0.246263	-0.00630913	-0.0613985	-0.135504	-0.042428	-0.166171	-0.253002	-0.0310146	-0.16828	-0.225928	-0.124392	-0.166935	-0.227272	-0.23359	-0.0021741	-0.197605	-0.248095	-0.0546357	-0.0854446	-0.226159	-0.164705	-0.130962	-0.236015	-0.253172	-0.152288
[truncated: 102 more columns]

[truncated: 7 more sheets: Figure 4c, Figure 4e, Figure 4f, Figure 4g, Figure 5b, Figure 5c, Figure 5d]
